# Supplementary material for: Dipotassium tetra­aqua­bis­(μ-citrato-κ4 O:O′,O′′,O′′′)nickelate(II) tetra­hydrate
Source: Acta Crystallogr Sect E Struct Rep Online. 2013 Aug 17;69(Pt 9):m502–3. doi: 10.1107/S1600536813022630 (PMC3884440; doi:10.1107/S1600536813022630)
Supplement: Supplementary file 1 [file e-69-0m502-sup1.cif]

##############################################################################
#                                                                            #
# This CIF contains the data in a paper accepted for publication in          #
# Acta Crystallographica Section E. It conforms to the requirements of       #
# Notes for Authors for Acta Crystallographica Section E, and has been       #
# peer reviewed under the auspices of the IUCr Commission on Journals.       #
#                                                                            #
# Full details of the Crystallographic Information File format               #
# are given in the paper "The Crystallographic Information File (CIF):       #
# a New Standard Archive File for Crystallography" by S. R. Hall, F. H.      #
# Allen and I. D. Brown [Acta Cryst. (1991), A47, 655-685].                  #
#                                                                            #
# The current version of the core CIF dictionary is obtainable from          #
# ftp://ftp.iucr.org/pub/cif_core.dic.                                       #
#                                                                            #
# Software is freely available for graphical display of the structure(s)     #
# in this CIF. For information consult the CIF software page                 #
# http://www.iucr.org/resources/cif/software.                                #
#                                                                            #
# This file may be used for bona fide research purposes within the           #
# scientific community so long as proper attribution is given to the journal # 
# article from which it was obtained.                                        #
#                                                                            #
##############################################################################
data_global
_audit_creation_method     SHELXL97
_journal_date_recd_electronic     2013-07-03
_journal_date_accepted     2013-08-12
_journal_name_full     'Acta Crystallographica, Section E'
_journal_year     2013
_journal_volume     69
_journal_issue      9
_journal_page_first     m502
_journal_page_last     m503
_journal_paper_category     QM
_journal_paper_doi     10.1107/S1600536813022630
_journal_coeditor_code     KP2456
_publ_contact_author_name     'Dr Hua-Gang Yao'
_publ_contact_author_address
;
School of Chemistry and Chemical Engineering
Guangdong Pharmaceutical University
Guangdong 528458
People's Republic of China
;
_publ_contact_author_email     yaohg518@126.com
_publ_contact_author_fax     '86 760 88207937'
_publ_contact_author_phone     '86 760 88207939'
_publ_section_title
;\
Dipotassium
tetraaquabis(\m-citrato-\k^4^<i>O</i>:<i>O</i>',<i>O</i>'',<i>O</i>''')\
nickelate(II) tetrahydrate
;
loop_
    _publ_author_name
    _publ_author_address
    'Hua-Gang Yao'
;
School of Chemistry and Chemical Engineering
Guangdong Pharmaceutical University
Guangdong 528458
People's Republic of China
;
    'Jia-Na Huang'
;
School of Chemistry and Chemical Engineering
Guangdong Pharmaceutical University
Guangdong 528458
People's Republic of China
;
    'Run-Kang Deng'
;
School of Chemistry and Chemical Engineering
Guangdong Pharmaceutical University
Guangdong 528458
People's Republic of China
;
    'Zhi-Bang Yao'
;
School of Chemistry and Chemical Engineering
Guangdong Pharmaceutical University
Guangdong 528458
People's Republic of China
;
data_I
_audit_creation_method     SHELXL97
_chemical_name_systematic
;\
Dipotassium tetraaquabis(\m-citrato-\
\k^4^<i>O</i>:<i>O</i>',<i>O</i>'',<i>O</i>''')nickelate(II) tetrahydrate
;
_chemical_name_common     ?
_chemical_formula_moiety     '2(K +), C12 H18 Ni2 O18 2-, 4H2 O'
_chemical_formula_sum     'C12 H26 K2 Ni2 O22'
_chemical_formula_iupac     'K2 [Ni2 (C6 H5 O7)2 (H2 O)4] , 4H2 O'
_chemical_formula_weight     717.94
_chemical_melting_point     ?
_symmetry_cell_setting     monoclinic
_symmetry_space_group_name_H-M     'P 21/c'
_symmetry_space_group_name_Hall     '-P 2ybc'
loop_
    _symmetry_equiv_pos_as_xyz
    'x, y, z'
    '-x, y+1/2, -z+1/2'
    '-x, -y, -z'
    'x, -y-1/2, z-1/2'
_cell_length_a     10.616(2)
_cell_length_b     13.006(3)
_cell_length_c     9.0513(18)
_cell_angle_alpha     90.00
_cell_angle_beta     93.09(3)
_cell_angle_gamma     90.00
_cell_volume     1247.8(4)
_cell_formula_units_Z     2
_cell_measurement_reflns_used     ?
_cell_measurement_theta_min     ?
_cell_measurement_theta_max     ?
_cell_measurement_temperature     293(2)
_exptl_crystal_description     block
_exptl_crystal_colour     green
_exptl_crystal_size_max     0.30
_exptl_crystal_size_mid     0.20
_exptl_crystal_size_min     0.15
_exptl_crystal_density_diffrn     1.911
_exptl_crystal_density_meas     ?
_exptl_crystal_density_method     'not measured'
_exptl_crystal_F_000     736
_exptl_absorpt_coefficient_mu     1.941
_exptl_absorpt_correction_type     multi-scan
_exptl_absorpt_process_details     '(SADABS; Sheldrick, 2001)'
_exptl_absorpt_correction_T_min     0.636
_exptl_absorpt_correction_T_max     0.741
_exptl_special_details
;
;
_diffrn_ambient_temperature     293(2)
_diffrn_radiation_type     MoK\a
_diffrn_radiation_wavelength     0.71073
_diffrn_radiation_source     'fine-focus sealed tube'
_diffrn_radiation_monochromator     graphite
_diffrn_measurement_device_type     'Bruker SMART APEXII CCD'
_diffrn_measurement_method     '\f and \w scans'
_diffrn_detector_area_resol_mean     ?
_diffrn_reflns_number     9515
_diffrn_reflns_av_R_equivalents     0.0167
_diffrn_reflns_av_sigmaI/netI     0.0164
_diffrn_reflns_theta_min     1.92
_diffrn_reflns_theta_max     28.43
_diffrn_reflns_theta_full     28.43
_diffrn_measured_fraction_theta_max     0.996
_diffrn_measured_fraction_theta_full     0.996
_diffrn_reflns_limit_h_min     -14
_diffrn_reflns_limit_h_max     12
_diffrn_reflns_limit_k_min     -17
_diffrn_reflns_limit_k_max     17
_diffrn_reflns_limit_l_min     -12
_diffrn_reflns_limit_l_max     12
_diffrn_standards_number     0
_diffrn_standards_interval_count     0
_diffrn_standards_interval_time     0
_diffrn_standards_decay_%     0
_refine_special_details
;
Refinement of <i>F</i>^2^ against ALL reflections. The weighted <i>R</i>-factor
<i>wR</i> and goodness of fit <i>S</i> are based on <i>F</i>^2^, conventional
<i>R</i>-factors <i>R</i> are based on <i>F</i>, with <i>F</i> set to zero for
negative <i>F</i>^2^. The threshold expression of <i>F</i>^2^ >
\s(<i>F</i>^2^) is used only for calculating <i>R</i>-factors(gt) <i>etc</i>.
and is not relevant to the choice of reflections for refinement.
<i>R</i>-factors based on <i>F</i>^2^ are statistically about twice as large
as those based on <i>F</i>, and <i>R</i>-factors based on ALL data will be
even larger.
;
_reflns_number_total     3128
_reflns_number_gt     2916
_reflns_threshold_expression     I>2\s(I)
_refine_ls_structure_factor_coef     Fsqd
_refine_ls_matrix_type     full
_refine_ls_R_factor_all     0.0245
_refine_ls_R_factor_gt     0.0226
_refine_ls_wR_factor_gt     0.0614
_refine_ls_wR_factor_ref     0.0626
_refine_ls_goodness_of_fit_ref     1.024
_refine_ls_restrained_S_all     1.023
_refine_ls_number_reflns     3128
_refine_ls_number_parameters     224
_refine_ls_number_restraints     2
_refine_ls_hydrogen_treatment     constr
_refine_ls_weighting_scheme     calc
_refine_ls_weighting_details
       'calc w = 1/[\s^2^(Fo^2^)+(0.0378P)^2^+0.4504P] where P=(Fo^2^+2Fc^2^)/3'
_atom_sites_solution_hydrogens     geom
_atom_sites_solution_primary     direct
_atom_sites_solution_secondary     difmap
_refine_ls_shift/su_max     0.001
_refine_ls_shift/su_mean     0.000
_refine_diff_density_max     0.426
_refine_diff_density_min     -0.549
_refine_ls_extinction_method     none
_refine_ls_extinction_coef     ?
loop_
    _atom_type_symbol
    _atom_type_description
    _atom_type_scat_dispersion_real
    _atom_type_scat_dispersion_imag
    _atom_type_scat_source
    'C' 'C' 0.0033 0.0016
                         'International Tables Vol C Tables 4.2.6.8 and 6.1.1.4'
    'H' 'H' 0.0000 0.0000
                         'International Tables Vol C Tables 4.2.6.8 and 6.1.1.4'
    'B' 'B' 0.0013 0.0007
                         'International Tables Vol C Tables 4.2.6.8 and 6.1.1.4'
    'O' 'O' 0.0106 0.0060
                         'International Tables Vol C Tables 4.2.6.8 and 6.1.1.4'
    'Ni' 'Ni' 0.3393 1.1124
                         'International Tables Vol C Tables 4.2.6.8 and 6.1.1.4'
    'K' 'K' 0.2009 0.2494
                         'International Tables Vol C Tables 4.2.6.8 and 6.1.1.4'
_computing_data_collection     'APEX2 (Bruker, 2004)'
_computing_cell_refinement     'SAINT (Bruker, 2004)'
_computing_data_reduction     'SAINT (Bruker, 2004)'
_computing_structure_solution     'SHELXS97 (Sheldrick, 2008)'
_computing_structure_refinement     'SHELXL97 (Sheldrick, 2008)'
_computing_molecular_graphics     'SHELXTL (Sheldrick, 2008)'
_computing_publication_material     'SHELXTL (Sheldrick, 2008)'
loop_
    _atom_site_type_symbol
    _atom_site_label
    _atom_site_fract_x
    _atom_site_fract_y
    _atom_site_fract_z
    _atom_site_U_iso_or_equiv
    _atom_site_adp_type
    _atom_site_calc_flag
    _atom_site_refinement_flags
    _atom_site_occupancy
    _atom_site_symmetry_multiplicity
    _atom_site_disorder_assembly
    _atom_site_disorder_group
    Ni Ni1 0.243734(14) 0.519202(13) -0.006123(17) 0.01642(7) Uani d . 1 1 . .
    K K1 -0.13777(3) 0.90086(3) 0.14726(4) 0.03020(9) Uani d . 1 1 . .
    O O1 0.07698(9) 0.76820(8) 0.19256(13) 0.0290(2) Uani d . 1 1 . .
    O O2 0.12630(9) 0.63014(8) 0.06472(12) 0.0256(2) Uani d . 1 1 . .
    O O3 0.38530(9) 0.63022(8) -0.02002(10) 0.01756(18) Uani d . 1 1 . .
    O O4 0.32413(10) 0.51024(8) 0.20239(12) 0.0247(2) Uani d . 1 1 . .
    O O5 0.43183(11) 0.60531(8) 0.37004(11) 0.0278(2) Uani d . 1 1 . .
    O O6 0.37540(9) 0.41901(8) -0.07541(12) 0.0240(2) Uani d . 1 1 . .
    O O7 0.25885(11) 0.27918(10) -0.11481(19) 0.0503(4) Uani d . 1 1 . .
    O O1W 0.11765(10) 0.40268(8) 0.03601(12) 0.0235(2) Uani d . 1 1 . .
    O O2W 0.16893(11) 0.54135(9) -0.21942(12) 0.0238(2) Uani d . 1 1 . .
    O O3W -0.00587(17) 0.89783(14) -0.11374(17) 0.0549(4) Uani d D 1 1 . .
    O O4W -0.32069(13) 0.97832(11) -0.06745(14) 0.0336(3) Uani d . 1 1 . .
    C C1 0.15547(12) 0.71310(10) 0.13242(14) 0.0187(2) Uani d . 1 1 . .
    C C2 0.29093(12) 0.75171(10) 0.13945(16) 0.0202(3) Uani d . 1 1 . .
    C C3 0.39866(11) 0.67514(10) 0.12633(13) 0.0160(2) Uani d . 1 1 . .
    C C4 0.38568(12) 0.58926(10) 0.24245(14) 0.0181(2) Uani d . 1 1 . .
    C C5 0.47751(12) 0.26558(11) -0.14594(16) 0.0197(3) Uani d . 1 1 . .
    C C6 0.36067(12) 0.32483(11) -0.11019(15) 0.0212(3) Uani d . 1 1 . .
    H H1 0.444(2) 0.6015(17) -0.036(2) 0.040(6) Uiso d . 1 1 . .
    H H2A 0.2987(17) 0.8014(15) 0.067(2) 0.030(5) Uiso d . 1 1 . .
    H H2B 0.3039(17) 0.7872(16) 0.227(2) 0.031(5) Uiso d . 1 1 . .
    H H5A 0.4817(18) 0.2059(16) -0.090(2) 0.033(5) Uiso d . 1 1 . .
    H H5B 0.4680(17) 0.2407(15) -0.249(2) 0.029(5) Uiso d . 1 1 . .
    H H1WB 0.047(2) 0.4026(18) 0.003(2) 0.048(6) Uiso d . 1 1 . .
    H H1WA 0.152(2) 0.354(2) -0.006(3) 0.065(8) Uiso d . 1 1 . .
    H H2WA 0.220(2) 0.525(2) -0.290(3) 0.057(7) Uiso d . 1 1 . .
    H H2WB 0.140(2) 0.601(2) -0.235(3) 0.055(7) Uiso d . 1 1 . .
    H H3WC -0.003(3) 0.8359(11) -0.141(4) 0.096(11) Uiso d D 1 1 . .
    H H3WA -0.073(3) 0.906(4) -0.168(5) 0.18(2) Uiso d D 1 1 . .
    H H4WA -0.372(2) 0.948(2) -0.100(3) 0.041(6) Uiso d . 1 1 . .
    H H4WB -0.351(2) 1.0134(19) 0.001(3) 0.053(7) Uiso d . 1 1 . .
loop_
    _atom_site_aniso_label
    _atom_site_aniso_U_11
    _atom_site_aniso_U_22
    _atom_site_aniso_U_33
    _atom_site_aniso_U_12
    _atom_site_aniso_U_13
    _atom_site_aniso_U_23
    Ni1 0.01296(10) 0.01699(11) 0.01930(10) -0.00081(6) 0.00068(6) -0.00159(6)
    K1 0.02800(17) 0.03044(18) 0.03236(17) 0.00154(13) 0.00338(13) -0.00315(13)
    O4 0.0277(5) 0.0229(5) 0.0230(5) -0.0075(4) -0.0032(4) 0.0043(4)
    O3 0.0162(4) 0.0189(4) 0.0176(4) 0.0000(4) 0.0014(3) -0.0016(3)
    O6 0.0158(4) 0.0174(5) 0.0390(6) 0.0003(4) 0.0041(4) -0.0049(4)
    O2 0.0151(4) 0.0257(5) 0.0358(5) 0.0002(4) 0.0014(4) -0.0107(4)
    O5 0.0335(6) 0.0305(6) 0.0188(5) -0.0038(4) -0.0047(4) -0.0002(4)
    O1 0.0182(5) 0.0257(5) 0.0438(6) 0.0019(4) 0.0077(4) -0.0090(5)
    C5 0.0148(6) 0.0170(6) 0.0273(7) -0.0008(5) 0.0012(5) -0.0021(5)
    C6 0.0155(6) 0.0201(6) 0.0281(6) -0.0004(5) 0.0018(5) -0.0029(5)
    C2 0.0152(6) 0.0169(6) 0.0286(7) 0.0014(5) 0.0011(5) -0.0030(5)
    O7 0.0178(5) 0.0321(7) 0.1024(12) -0.0080(5) 0.0151(6) -0.0266(7)
    C1 0.0149(6) 0.0201(6) 0.0209(6) 0.0015(5) 0.0006(4) 0.0004(5)
    C3 0.0136(5) 0.0167(6) 0.0175(5) 0.0004(4) 0.0004(4) -0.0021(4)
    C4 0.0147(6) 0.0196(6) 0.0201(6) 0.0019(5) 0.0009(4) 0.0005(5)
    O1W 0.0150(5) 0.0245(5) 0.0308(5) -0.0034(4) 0.0016(4) -0.0013(4)
    O2W 0.0265(5) 0.0223(5) 0.0224(5) -0.0007(4) -0.0003(4) 0.0012(4)
    O3W 0.0621(10) 0.0611(10) 0.0421(8) 0.0235(8) 0.0082(7) -0.0023(7)
    O4W 0.0313(6) 0.0412(7) 0.0287(6) -0.0052(5) 0.0048(5) -0.0084(5)
_geom_special_details
;
All e.s.d.'s (except the e.s.d. in the dihedral angle between two l.s. planes)
are estimated using the full covariance matrix. The cell e.s.d.'s are taken
into account individually in the estimation of e.s.d.'s in distances, angles
and torsion angles; correlations between e.s.d.'s in cell parameters are only
used when they are defined by crystal symmetry. An approximate (isotropic)
treatment of cell e.s.d.'s is used for estimating e.s.d.'s involving l.s.
planes.
;
loop_
    _geom_bond_atom_site_label_1
    _geom_bond_atom_site_label_2
    _geom_bond_site_symmetry_2
    _geom_bond_distance
    _geom_bond_publ_flag
    Ni1 O4 . 2.0322(12) y
    Ni1 O2 . 2.0330(11) y
    Ni1 O6 . 2.0345(10) y
    Ni1 O2W . 2.0677(12) y
    Ni1 O1W . 2.0709(11) y
    Ni1 O3 . 2.0927(10) y
    K1 O7 3_565 2.6796(13) ?
    K1 O3W . 2.8108(17) ?
    K1 O4 2 2.8425(12) ?
    K1 O4W . 2.8557(16) ?
    K1 O1W 2 2.8633(13) ?
    K1 O1 . 2.8708(12) ?
    K1 O3W 3_575 3.053(2) ?
    O4 C4 . 1.2606(17) ?
    O4 K1 2_545 2.8425(12) ?
    O3 C3 . 1.4477(15) ?
    O3 H1 . 0.75(2) ?
    O6 C6 . 1.2723(17) ?
    O2W H2WB . 0.84(3) ?
    O2W H2WA . 0.88(3) ?
    O2 C1 . 1.2707(17) ?
    O5 C4 . 1.2475(17) ?
    O1 C1 . 1.2462(16) ?
    C5 C6 . 1.5100(18) ?
    C5 C3 3_665 1.5259(18) ?
    C5 H5B . 0.984(18) ?
    C5 H5A . 0.93(2) ?
    C6 O7 . 1.2320(17) ?
    C2 C1 . 1.5213(18) ?
    C2 C3 . 1.5259(17) ?
    C2 H2B . 0.925(19) ?
    C2 H2A . 0.926(19) ?
    O7 K1 3_565 2.6796(13) ?
    C3 C5 3_665 1.5259(18) ?
    C3 C4 . 1.5449(18) ?
    O1W K1 2_545 2.8633(13) ?
    O1W H1WB . 0.79(3) ?
    O1W H1WA . 0.83(3) ?
    O4W H4WB . 0.85(3) ?
    O4W H4WA . 0.72(3) ?
    O3W K1 3_575 3.053(2) ?
    O3W H3WC . 0.842(10) ?
    O3W H3WA . 0.845(10) ?
loop_
    _geom_angle_atom_site_label_1
    _geom_angle_atom_site_label_2
    _geom_angle_atom_site_label_3
    _geom_angle_site_symmetry_1
    _geom_angle_site_symmetry_3
    _geom_angle
    _geom_angle_publ_flag
    O4 Ni1 O2 . . 88.95(5) ?
    O4 Ni1 O6 . . 89.34(5) ?
    O2 Ni1 O6 . . 174.20(4) ?
    O4 Ni1 O2W . . 174.86(4) ?
    O2 Ni1 O2W . . 89.11(5) ?
    O6 Ni1 O2W . . 92.12(5) ?
    O4 Ni1 O1W . . 91.73(5) ?
    O2 Ni1 O1W . . 92.74(5) ?
    O6 Ni1 O1W . . 92.85(5) ?
    O2W Ni1 O1W . . 93.12(5) ?
    O4 Ni1 O3 . . 80.12(4) ?
    O2 Ni1 O3 . . 89.07(5) ?
    O6 Ni1 O3 . . 85.17(4) ?
    O2W Ni1 O3 . . 95.08(4) ?
    O1W Ni1 O3 . . 171.62(4) ?
    O7 K1 O3W 3_565 . 98.82(5) ?
    O7 K1 O4 3_565 2 98.49(4) ?
    O3W K1 O4 . 2 143.18(4) ?
    O7 K1 O4W 3_565 . 85.94(5) ?
    O3W K1 O4W . . 77.54(5) ?
    O4 K1 O4W 2 . 71.58(4) ?
    O7 K1 O1W 3_565 2 97.26(5) ?
    O3W K1 O1W . 2 145.89(5) ?
    O4 K1 O1W 2 2 62.15(4) ?
    O4W K1 O1W . 2 133.61(4) ?
    O7 K1 O1 3_565 . 82.13(4) ?
    O3W K1 O1 . . 71.57(5) ?
    O4 K1 O1 2 . 143.15(3) ?
    O4W K1 O1 . . 144.57(4) ?
    O1W K1 O1 2 . 81.15(4) ?
    O7 K1 O3W 3_565 3_575 167.85(5) ?
    O3W K1 O3W . 3_575 69.78(6) ?
    O4 K1 O3W 2 3_575 89.00(4) ?
    O4W K1 O3W . 3_575 87.41(5) ?
    O1W K1 O3W 2 3_575 94.69(4) ?
    O1 K1 O3W . 3_575 97.62(4) ?
    C4 O4 Ni1 . . 113.92(9) ?
    C4 O4 K1 . 2_545 129.32(9) ?
    Ni1 O4 K1 . 2_545 101.83(4) ?
    C3 O3 Ni1 . . 104.99(7) ?
    C3 O3 H1 . . 109.4(17) ?
    Ni1 O3 H1 . . 106.2(17) ?
    C6 O6 Ni1 . . 128.00(9) ?
    Ni1 O2W H2WB . . 114.0(16) ?
    Ni1 O2W H2WA . . 115.0(16) ?
    H2WB O2W H2WA . . 109(2) ?
    C1 O2 Ni1 . . 128.10(9) ?
    C1 O1 K1 . . 145.86(10) ?
    C6 C5 C3 . 3_665 115.44(11) ?
    C6 C5 H5B . . 109.1(11) ?
    C3 C5 H5B 3_665 . 108.7(11) ?
    C6 C5 H5A . . 109.1(12) ?
    C3 C5 H5A 3_665 . 110.1(12) ?
    H5B C5 H5A . . 103.7(16) ?
    O7 C6 O6 . . 124.63(13) ?
    O7 C6 C5 . . 118.43(13) ?
    O6 C6 C5 . . 116.93(12) ?
    C1 C2 C3 . . 119.47(11) ?
    C1 C2 H2B . . 107.3(12) ?
    C3 C2 H2B . . 108.4(12) ?
    C1 C2 H2A . . 108.7(11) ?
    C3 C2 H2A . . 107.8(11) ?
    H2B C2 H2A . . 104.2(16) ?
    C6 O7 K1 . 3_565 147.10(10) ?
    O1 C1 O2 . . 123.20(12) ?
    O1 C1 C2 . . 116.40(12) ?
    O2 C1 C2 . . 120.38(11) ?
    O3 C3 C2 . . 107.32(10) ?
    O3 C3 C5 . 3_665 110.58(10) ?
    C2 C3 C5 . 3_665 107.80(11) ?
    O3 C3 C4 . . 108.84(10) ?
    C2 C3 C4 . . 108.91(10) ?
    C5 C3 C4 3_665 . 113.21(11) ?
    O5 C4 O4 . . 125.05(13) ?
    O5 C4 C3 . . 117.64(12) ?
    O4 C4 C3 . . 117.23(11) ?
    Ni1 O1W K1 . 2_545 100.16(5) ?
    Ni1 O1W H1WB . . 122.5(17) ?
    K1 O1W H1WB 2_545 . 113.6(16) ?
    Ni1 O1W H1WA . . 99.7(18) ?
    K1 O1W H1WA 2_545 . 116.3(18) ?
    H1WB O1W H1WA . . 104(2) ?
    K1 O4W H4WB . . 87.9(17) ?
    K1 O4W H4WA . . 123.4(19) ?
    H4WB O4W H4WA . . 107(2) ?
    K1 O3W K1 . 3_575 110.22(6) ?
    K1 O3W H3WC . . 107(2) ?
    K1 O3W H3WC 3_575 . 140(2) ?
    K1 O3W H3WA . . 92(3) ?
    K1 O3W H3WA 3_575 . 104(4) ?
    H3WC O3W H3WA . . 90(4) ?
loop_
    _geom_hbond_atom_site_label_D
    _geom_hbond_atom_site_label_H
    _geom_hbond_atom_site_label_A
    _geom_hbond_site_symmetry_A
    _geom_hbond_distance_DH
    _geom_hbond_distance_HA
    _geom_hbond_distance_DA
    _geom_hbond_angle_DHA
    O1W H1WB O2 3_565 0.79(3) 1.96(3) 2.7322(16) 167(2)
    O2W H2WB O1 4_575 0.84(3) 1.93(3) 2.7638(16) 170(2)
    O4W H4WB O5 2 0.85(3) 1.91(3) 2.7459(17) 171(2)
    O2W H2WA O4W 2_544 0.88(3) 1.83(3) 2.7064(18) 174(2)
    O4W H4WA O5 4_475 0.72(3) 2.20(2) 2.8714(19) 155(2)
    O3 H1 O6 3_665 0.75(2) 2.13(2) 2.7152(15) 135(2)
    O3W H3WA O2W 2_554 0.845(10) 2.25(4) 2.912(2) 135(5)
