# Supplementary material for: Dipotassium tetra­aqua­bis­(μ-citrato-κ4 O:O′,O′′,O′′′)nickelate(II) tetra­hydrate
Source: Acta Crystallogr Sect E Struct Rep Online. 2013 Aug 17;69(Pt 9):m502–3. doi: 10.1107/S1600536813022630 (PMC3884440; doi:10.1107/S1600536813022630)
Supplement: Supplementary file 2 [file e-69-0m502-Isup2.hkl]

# 
# h,k,l, Fc-squared, Fo-squared, sigma(Fo-squared) and status flag 
# 
data_I
_shelx_title ' 1 in P2(1)/c' 
_shelx_refln_list_code          4 
_shelx_F_calc_maximum      170.72 
_exptl_crystal_F_000       736.00 
_reflns_d_resolution_high  0.7464 
 
loop_ 
 _symmetry_equiv_pos_as_xyz 
 'x, y, z' 
 '-x, y+1/2, -z+1/2' 
 '-x, -y, -z' 
 'x, -y-1/2, z-1/2' 
 
_cell_length_a    10.6156 
_cell_length_b    13.0056 
_cell_length_c     9.0513 
_cell_angle_alpha  90.000 
_cell_angle_beta   93.093 
_cell_angle_gamma  90.000 
 
_shelx_F_squared_multiplier     1.000 
 
loop_ 
 _refln_index_h 
 _refln_index_k 
 _refln_index_l 
 _refln_F_squared_calc 
 _refln_F_squared_meas 
 _refln_F_squared_sigma 
 _refln_observed_status 
   1   0   0        1.70        9.31      0.45 o 
   2   0   0    14401.22    12761.51    588.41 o 
   3   0   0       29.96       22.39      1.34 o 
   4   0   0     4844.73     4846.82     57.73 o 
   5   0   0       36.52       62.75      1.87 o 
   6   0   0     1529.93     1585.43     18.90 o 
   7   0   0     1229.43     1270.51     15.95 o 
   8   0   0    11915.33    11414.46    158.35 o 
   9   0   0        9.74       13.56      4.20 o 
  10   0   0     2371.34     2376.17     49.37 o 
  11   0   0      969.70     1014.33     26.86 o 
  12   0   0      289.94      294.34     13.56 o 
  13   0   0     1039.42     1025.72     29.30 o 
  14   0   0      458.84      450.33     18.72 o 
   2   1   0      441.55      400.92      7.29 o 
   3   1   0     1053.28     1222.73     12.93 o 
   4   1   0       18.64       14.04      1.21 o 
   5   1   0      305.29      278.58      3.74 o 
   6   1   0      393.05      435.67      5.01 o 
   7   1   0       77.35       87.16      2.12 o 
   8   1   0      294.14      285.16      5.01 o 
   9   1   0     1747.46     1717.29     22.70 o 
  10   1   0       40.94       33.06      3.26 o 
  11   1   0       18.21       19.99      3.07 o 
  12   1   0      117.51      119.07      6.23 o 
  13   1   0       25.52       25.69      4.88 o 
  14   1   0      216.87      220.21     11.39 o 
   0   2   0    12521.54    10968.79    245.51 o 
   1   2   0      116.65       99.56      3.53 o 
   2   2   0    14565.09    13024.11    132.63 o 
   3   2   0      162.96      180.36      2.67 o 
   4   2   0      372.63      326.20      4.49 o 
   5   2   0     1301.77     1403.60     14.43 o 
   6   2   0      199.91      184.76      4.97 o 
   7   2   0       17.44       23.69      2.62 o 
   8   2   0     1953.59     1956.81     25.50 o 
   9   2   0     1829.50     1760.98     23.15 o 
  10   2   0     1506.21     1511.38     24.45 o 
  11   2   0      985.73      954.66     18.21 o 
  12   2   0      658.26      680.73     15.34 o 
  13   2   0      162.22      156.16      7.47 o 
  14   2   0      918.49      949.45     20.52 o 
   1   3   0       77.11       76.52      2.69 o 
   2   3   0     9643.53     9279.97    115.04 o 
   3   3   0     4272.20     4404.69     44.06 o 
   4   3   0     4325.30     4548.44     42.01 o 
   5   3   0     6907.82     6744.65     61.82 o 
   6   3   0     1029.92     1013.94     11.46 o 
   7   3   0      178.00      175.83      3.71 o 
   8   3   0      214.91      187.34      4.09 o 
   9   3   0       85.63       79.29      2.90 o 
  10   3   0       72.76       86.66      4.98 o 
  11   3   0      182.38      179.46      7.09 o 
  12   3   0       24.59       27.27      3.84 o 
  13   3   0      926.75      923.96     19.55 o 
   0   4   0     1255.26     1364.24     21.56 o 
   1   4   0     1217.86     1221.29      9.58 o 
   2   4   0    22512.09    21139.03    197.45 o 
   3   4   0     1197.12     1264.91     18.33 o 
   4   4   0    28472.47    25317.81    508.80 o 
   5   4   0     2139.27     2393.43     23.55 o 
   6   4   0     1744.08     1701.91     17.78 o 
   7   4   0     2824.18     2745.74     27.37 o 
   8   4   0      374.06      405.64      7.48 o 
   9   4   0       11.68       20.23      1.81 o 
  10   4   0     1037.03     1009.23     18.49 o 
  11   4   0        3.48        0.41      2.30 o 
  12   4   0     3126.59     3023.20     44.87 o 
  13   4   0      261.50      234.24      9.20 o 
   1   5   0     1957.18     1880.68     12.04 o 
   2   5   0     2777.75     2940.73     20.47 o 
   3   5   0     4443.50     4688.64     38.33 o 
   4   5   0       91.58      110.31      2.86 o 
   5   5   0     1267.47     1253.25     14.97 o 
   6   5   0      199.42      210.14      4.02 o 
   7   5   0        3.99        4.52      1.14 o 
   8   5   0       32.87       42.60      1.93 o 
   9   5   0       39.29       43.10      3.02 o 
  10   5   0        0.63       -0.48      1.60 o 
  11   5   0     1229.49     1228.27     45.98 o 
  12   5   0        1.32        2.69      2.74 o 
  13   5   0       65.65       61.77      5.55 o 
   0   6   0     1440.92     1554.22     15.71 o 
   1   6   0     1651.07     1625.74     10.79 o 
   2   6   0     8107.85     7938.88     52.99 o 
   3   6   0     1820.35     1835.96     14.88 o 
   4   6   0     4761.50     4574.17     34.30 o 
   5   6   0      472.91      482.01      6.23 o 
   6   6   0      765.42      769.33      8.99 o 
   7   6   0     1600.05     1627.90     15.15 o 
   8   6   0       11.40       12.47      1.36 o 
   9   6   0      463.15      434.24      9.24 o 
  10   6   0      498.82      515.20      9.20 o 
  11   6   0      185.69      198.91      7.72 o 
  12   6   0     1335.01     1268.00     23.54 o 
  13   6   0        8.88        6.81      3.44 o 
   1   7   0     5591.91     5397.35     32.76 o 
   2   7   0     5595.18     5365.46     36.60 o 
   3   7   0     2169.28     2209.25     17.76 o 
   4   7   0     1266.81     1323.90     11.63 o 
   5   7   0      116.76      106.03      2.76 o 
   6   7   0      196.00      217.61      4.20 o 
   7   7   0     1230.27     1231.50     12.34 o 
   8   7   0       24.17       22.58      1.80 o 
   9   7   0     3010.74     3016.46     28.38 o 
  10   7   0      427.41      401.66      7.03 o 
  11   7   0      329.65      309.89      9.73 o 
  12   7   0      468.88      482.61     17.36 o 
   0   8   0     9065.04     8730.95     78.98 o 
   1   8   0       91.29      102.37      1.77 o 
   2   8   0     1073.59     1106.45      9.20 o 
   3   8   0        9.96       10.41      1.27 o 
   4   8   0      837.70      850.29      8.43 o 
   5   8   0      846.79      860.40      9.90 o 
   6   8   0      660.57      680.38      8.98 o 
   7   8   0      107.35       99.88      3.21 o 
   8   8   0      406.24      440.76      6.45 o 
   9   8   0      302.04      291.43      5.80 o 
  10   8   0      196.93      204.44      5.37 o 
  11   8   0      318.71      334.95      7.15 o 
  12   8   0       78.44       71.31      8.00 o 
   1   9   0     9846.10     9692.45     87.65 o 
   2   9   0     1200.92     1179.39     11.92 o 
   3   9   0      668.50      674.98      7.19 o 
   4   9   0        2.88        5.85      1.12 o 
   5   9   0      116.58      121.34      3.24 o 
   6   9   0        0.61       -0.02      1.11 o 
   7   9   0     3036.30     3088.28     28.64 o 
   8   9   0       18.20       14.34      1.86 o 
   9   9   0     1764.69     1698.82     19.73 o 
  10   9   0      147.32      141.34      6.66 o 
  11   9   0      263.22      229.92      6.10 o 
  12   9   0       94.52       81.38      9.22 o 
   0  10   0     4551.72     4530.94     51.17 o 
   1  10   0      161.13      129.98      3.01 o 
   2  10   0      233.81      236.29      7.67 o 
   3  10   0       82.76       90.46      3.25 o 
   4  10   0      259.24      278.95      7.31 o 
   5  10   0        7.06        6.59      2.06 o 
   6  10   0       42.25       38.04      3.24 o 
   7  10   0      372.17      397.74     14.14 o 
   8  10   0     1105.27     1061.60     20.24 o 
   9  10   0      391.89      422.27     11.74 o 
  10  10   0      490.61      500.54     13.09 o 
  11  10   0      365.03      354.39     11.05 o 
   1  11   0     1791.05     1810.26     16.69 o 
   2  11   0      234.14      210.55      5.03 o 
   3  11   0     1162.29     1159.42     14.68 o 
   4  11   0      452.58      441.93      9.90 o 
   5  11   0     1277.20     1260.22     19.87 o 
   6  11   0      439.87      461.43     13.97 o 
   7  11   0      826.28      770.09     21.02 o 
   8  11   0      276.51      309.29     13.70 o 
   9  11   0      756.11      722.50     16.49 o 
  10  11   0        7.17        1.51      2.60 o 
   0  12   0      450.38      465.93      9.36 o 
   1  12   0      236.03      224.61      4.99 o 
   2  12   0        0.20       -0.30      1.39 o 
   3  12   0      486.17      500.16     10.81 o 
   4  12   0       26.69       20.71      3.69 o 
   5  12   0       26.70       27.29      3.45 o 
   6  12   0       25.53       21.45      3.39 o 
   7  12   0       62.66       59.33      4.82 o 
   8  12   0      101.96      101.85      6.25 o 
   9  12   0        4.65        3.83      2.86 o 
  10  12   0       21.73       35.80      4.59 o 
   1  13   0      366.48      382.82      7.54 o 
   2  13   0      918.74      925.53     13.18 o 
   3  13   0     3260.82     3235.38     46.45 o 
   4  13   0        0.91        0.07      2.39 o 
   5  13   0     4655.41     4760.75     65.82 o 
   6  13   0      416.08      418.33     12.28 o 
   7  13   0      582.08      569.53     31.60 o 
   8  13   0       59.99       62.65      5.40 o 
   9  13   0        5.73       11.09      3.44 o 
   0  14   0      623.34      637.24     20.35 o 
   1  14   0       21.46       23.74      2.76 o 
   2  14   0        0.16       -0.01      2.39 o 
   3  14   0      105.22      106.69      5.99 o 
   4  14   0       28.15       36.20      7.60 o 
   5  14   0        0.44        3.31      6.51 o 
   6  14   0        0.51        0.16      2.67 o 
   7  14   0      182.50      186.37     13.56 o 
   8  14   0        4.80        4.80      3.24 o 
   1  15   0      359.08      393.09     11.38 o 
   2  15   0       35.89       37.31      4.17 o 
   3  15   0      766.76      787.50     17.57 o 
   4  15   0        6.01        5.44      3.19 o 
   5  15   0      472.50      458.41     18.31 o 
   6  15   0       84.05       74.06      6.06 o 
   7  15   0      187.46      194.21      9.38 o 
   0  16   0      600.13      638.60     21.97 o 
   1  16   0      168.30      182.84     12.21 o 
   2  16   0      100.97       93.59      9.22 o 
   3  16   0      287.94      308.09     18.99 o 
   4  16   0        0.41       -0.27      2.88 o 
   5  16   0        1.56        2.82      3.51 o 
   1  17   0     1091.47     1131.79     33.10 o 
   2  17   0       73.09       70.26      8.95 o 
   3  17   0      377.59      396.89     19.26 o 
 -14   1   1     1615.23     1698.55     46.80 o 
 -13   1   1       13.38       11.57      3.74 o 
 -12   1   1       42.57       36.66      4.03 o 
 -11   1   1        2.58        2.73      2.47 o 
 -10   1   1       55.73       66.31      5.02 o 
  -9   1   1      114.85      119.86      5.42 o 
  -8   1   1     7933.30     7743.72     71.84 o 
  -7   1   1     2889.74     2886.29     24.86 o 
  -6   1   1    17067.77    15495.86    140.36 o 
  -5   1   1       14.21       17.57      0.83 o 
  -4   1   1      872.67      769.05      6.24 o 
  -3   1   1      910.93      985.74     12.21 o 
  -2   1   1    11340.39    10785.71    193.54 o 
   1   1   1     1911.42     1998.71     31.65 o 
   2   1   1    11853.14    10660.82    152.87 o 
   3   1   1     4153.51     4176.88     43.07 o 
   4   1   1     1367.70     1223.08     10.35 o 
   5   1   1     2276.41     2331.59     18.68 o 
   6   1   1     2646.01     2475.75     21.31 o 
   7   1   1      829.52      781.10      8.25 o 
   8   1   1     4967.72     4891.97     55.35 o 
   9   1   1       16.23       19.05      2.04 o 
  10   1   1     3124.49     3157.16     44.12 o 
  11   1   1      120.79      150.06      6.42 o 
  12   1   1      923.39      886.74     17.84 o 
  13   1   1      482.32      486.65     12.95 o 
  14   1   1      560.27      578.65     21.43 o 
 -14   2   1       57.57       47.18      5.36 o 
 -13   2   1       20.02       28.89      5.29 o 
 -12   2   1      740.33      719.98     16.10 o 
 -11   2   1      226.86      244.70     11.39 o 
 -10   2   1        3.65        4.86      2.20 o 
  -9   2   1      501.59      530.30      7.97 o 
  -8   2   1      427.84      398.77      7.25 o 
  -7   2   1        4.57        8.58      1.81 o 
  -6   2   1       77.49      105.76      2.26 o 
  -5   2   1     3695.95     3867.97     31.91 o 
  -4   2   1     1418.24     1372.30     11.45 o 
  -3   2   1     6731.38     6732.66     99.98 o 
  -2   2   1       22.85       43.95      1.76 o 
   1   2   1      530.86      604.15     15.73 o 
   2   2   1     6033.49     6245.20     57.21 o 
   3   2   1     5120.12     4985.78     37.84 o 
   4   2   1        3.25        7.02      1.03 o 
   5   2   1      439.01      498.71      5.23 o 
   6   2   1      721.65      761.30      8.54 o 
   7   2   1      936.39      917.14     10.42 o 
   8   2   1      444.24      425.28      5.99 o 
   9   2   1      384.29      377.50     11.94 o 
  10   2   1      651.91      631.71     13.04 o 
  11   2   1       76.70       75.70      4.80 o 
  12   2   1      555.73      549.54     13.32 o 
  13   2   1       32.52       40.57      4.41 o 
 -14   3   1      197.77      208.87      9.48 o 
 -13   3   1      170.88      168.13     11.39 o 
 -12   3   1     1634.01     1584.48     27.31 o 
 -11   3   1      137.06      145.20     12.07 o 
 -10   3   1     1970.45     1990.49     30.68 o 
  -9   3   1      327.42      294.47      5.62 o 
  -8   3   1       41.03       33.75      1.92 o 
  -7   3   1       21.58       29.92      2.43 o 
  -6   3   1     2263.49     2335.69     20.37 o 
  -5   3   1     1107.16     1008.47      9.63 o 
  -4   3   1    29145.46    26222.20    376.33 o 
  -3   3   1     2186.46     2302.23     20.64 o 
  -2   3   1    11387.69    10806.75    107.17 o 
  -1   3   1      308.77      323.85     10.47 o 
   0   3   1      234.04      253.68      3.73 o 
   1   3   1     2815.88     2716.38     19.81 o 
   2   3   1      399.80      387.50      3.96 o 
   3   3   1       28.81       19.99      0.94 o 
   4   3   1     4271.94     4160.67     37.09 o 
   5   3   1       29.68       46.66      1.88 o 
   6   3   1     4712.91     4499.67     41.75 o 
   7   3   1      269.78      286.22      4.13 o 
   8   3   1     2529.14     2479.66     22.69 o 
   9   3   1      555.01      620.29     24.55 o 
  10   3   1     1194.58     1144.09     25.09 o 
  11   3   1      145.57      141.49      6.32 o 
  12   3   1      655.26      633.29     14.67 o 
  13   3   1      127.01      124.79     10.04 o 
 -13   4   1       41.69       38.58      4.75 o 
 -12   4   1       25.44       22.93      3.93 o 
 -11   4   1     1103.48     1076.80     20.20 o 
 -10   4   1       62.72       67.85      3.48 o 
  -9   4   1      358.54      340.01      6.94 o 
  -8   4   1       20.29       28.94      1.87 o 
  -7   4   1      143.88      148.36      5.28 o 
  -6   4   1       83.46       86.61      2.07 o 
  -5   4   1      921.57     1023.37      9.88 o 
  -4   4   1       33.62       29.22      1.78 o 
  -3   4   1    19515.40    18955.88    285.29 o 
  -2   4   1      341.43      331.40      4.89 o 
  -1   4   1     7751.12     7560.92     74.13 o 
   0   4   1     1315.65     1357.55     13.54 o 
   1   4   1      526.70      541.72      5.18 o 
   2   4   1     2477.94     2687.48     19.27 o 
   3   4   1       44.00       67.62      1.49 o 
   4   4   1     1062.09     1146.06     13.75 o 
   5   4   1     1103.40     1151.05     13.10 o 
   6   4   1      570.56      574.30      6.38 o 
   7   4   1      979.28      941.03      9.49 o 
   8   4   1      787.21      752.98      8.32 o 
   9   4   1     1165.63     1137.55     17.19 o 
  10   4   1      674.90      705.31     32.28 o 
  11   4   1      310.40      307.07     12.75 o 
  12   4   1      116.24      100.41      5.94 o 
  13   4   1      165.17      165.18      7.75 o 
 -13   5   1      527.77      551.83     14.60 o 
 -12   5   1     1505.36     1487.33     26.61 o 
 -11   5   1      199.72      201.73     10.31 o 
 -10   5   1     2810.66     2798.67     32.63 o 
  -9   5   1       95.84       71.30      3.45 o 
  -8   5   1     1086.30     1017.21     12.68 o 
  -7   5   1     1301.41     1403.27     15.80 o 
  -6   5   1       85.65       90.66      2.84 o 
  -5   5   1      890.93      936.25     10.38 o 
  -4   5   1    11089.11    10891.23    149.62 o 
  -3   5   1     3597.49     3829.59     33.69 o 
  -2   5   1    11137.93    11144.26    109.21 o 
  -1   5   1     1343.80     1517.44     16.75 o 
   0   5   1     7192.51     7135.26     59.41 o 
   1   5   1     4449.10     4373.98     37.08 o 
   2   5   1      422.16      372.67      3.49 o 
   3   5   1        2.27        4.92      1.09 o 
   4   5   1     4590.15     4606.35     48.12 o 
   5   5   1      610.78      673.75      7.68 o 
   6   5   1     4352.15     4330.27     34.50 o 
   7   5   1       13.00       17.27      1.26 o 
   8   5   1     1971.71     2015.31     18.02 o 
   9   5   1      796.46      781.62      9.67 o 
  10   5   1     1925.97     1924.46     43.00 o 
  11   5   1      332.05      326.61      9.57 o 
  12   5   1      954.00      944.93     18.98 o 
  13   5   1        3.73        4.04      3.05 o 
 -13   6   1      360.38      382.53     12.13 o 
 -12   6   1        2.10        2.32      2.78 o 
 -11   6   1      308.70      297.15      7.40 o 
 -10   6   1      622.71      642.13     11.06 o 
  -9   6   1       40.74       47.37      2.99 o 
  -8   6   1     1024.93     1035.38     12.91 o 
  -7   6   1      307.80      311.21      5.58 o 
  -6   6   1       21.45       24.45      1.83 o 
  -5   6   1     3571.92     3687.18     33.23 o 
  -3   6   1     3806.21     3853.79     42.56 o 
  -2   6   1      299.80      317.54      4.22 o 
  -1   6   1     2000.05     2077.83     20.65 o 
   0   6   1       31.11       32.10      1.19 o 
   1   6   1      279.47      239.28      3.01 o 
   2   6   1      737.67      761.73      5.76 o 
   3   6   1     3419.88     3396.27     30.48 o 
   4   6   1      330.44      305.05      3.76 o 
   5   6   1      705.20      692.20      8.01 o 
   6   6   1      261.32      286.41      4.24 o 
   7   6   1        7.04        6.55      1.05 o 
   8   6   1        7.16        4.21      1.10 o 
   9   6   1       26.77       46.16      2.65 o 
  10   6   1       65.99       52.16      3.12 o 
  11   6   1     1541.92     1568.27     26.35 o 
  12   6   1      102.52       96.26      6.38 o 
  13   6   1      488.67      534.98     14.24 o 
 -13   7   1      226.44      225.17     12.48 o 
 -12   7   1      183.96      180.47      8.03 o 
 -11   7   1      332.79      303.59      7.05 o 
 -10   7   1      530.81      487.41      8.85 o 
  -9   7   1       37.18       32.93      2.76 o 
  -8   7   1      289.45      359.85      6.56 o 
  -7   7   1        0.25       -0.02      1.03 o 
  -6   7   1     1338.38     1370.38     20.75 o 
  -5   7   1      453.90      503.76      6.60 o 
  -4   7   1     1929.99     1943.48     18.71 o 
  -3   7   1      240.28      224.22      3.66 o 
  -2   7   1     1894.13     1943.04     17.26 o 
  -1   7   1      776.93      810.99      8.68 o 
   0   7   1     2385.61     2256.10     18.76 o 
   1   7   1        0.23        0.22      0.52 o 
   2   7   1      435.45      394.08      3.69 o 
   3   7   1       23.51       33.81      1.19 o 
   4   7   1       15.23       12.98      1.20 o 
   5   7   1       23.90       24.38      1.52 o 
   6   7   1     1248.09     1243.44     13.03 o 
   7   7   1       30.45       29.81      1.92 o 
   8   7   1     1749.95     1735.81     16.38 o 
   9   7   1      377.29      367.66      6.38 o 
  10   7   1      115.81      101.85      3.84 o 
  11   7   1      180.76      174.06      7.37 o 
  12   7   1       75.43       72.15      8.14 o 
 -12   8   1        1.16        4.39      3.13 o 
 -11   8   1       12.18       13.75      2.23 o 
 -10   8   1       47.76       47.89      2.99 o 
  -9   8   1       36.79       35.62      2.55 o 
  -8   8   1      337.07      306.04      7.41 o 
  -7   8   1     2587.54     2712.12     30.92 o 
  -6   8   1       71.79       76.43      3.23 o 
  -5   8   1     9123.20     9297.48    111.71 o 
  -4   8   1     1282.12     1352.38     13.20 o 
  -3   8   1     1550.52     1521.31     14.83 o 
  -2   8   1      617.06      632.39      7.62 o 
  -1   8   1     2850.77     2772.30     24.43 o 
   0   8   1        0.65        1.52      0.67 o 
   1   8   1    10569.55    10487.03     66.65 o 
   2   8   1      861.35      858.84      8.36 o 
   3   8   1     1680.16     1583.68     12.54 o 
   4   8   1      596.12      573.85      7.22 o 
   5   8   1      601.99      628.17      7.95 o 
   6   8   1      272.45      274.47      4.95 o 
   7   8   1     1744.05     1810.76     18.16 o 
   8   8   1      420.81      371.01      6.98 o 
   9   8   1     1044.51      945.85     11.80 o 
  10   8   1       45.57       42.70      2.80 o 
  11   8   1      836.12      805.38     16.91 o 
  12   8   1      166.34      179.47      7.88 o 
 -12   9   1       67.47       74.20      5.60 o 
 -11   9   1       78.87       79.66      4.59 o 
 -10   9   1        2.33        6.75      2.39 o 
  -9   9   1      217.77      234.68      6.91 o 
  -8   9   1     1167.14     1122.16     23.53 o 
  -7   9   1        0.59        2.78      1.63 o 
  -6   9   1     1656.09     1627.36     19.68 o 
  -5   9   1     2377.97     2355.93     25.84 o 
  -4   9   1      251.08      265.78      6.60 o 
  -3   9   1       21.60       25.12      1.66 o 
  -2   9   1      607.87      588.21      7.51 o 
  -1   9   1      672.56      726.23      8.55 o 
   0   9   1      361.93      408.43      5.45 o 
   1   9   1      615.74      636.39      6.00 o 
   2   9   1     2607.04     2609.95     19.08 o 
   3   9   1      547.02      538.68      8.44 o 
   4   9   1     2606.84     2627.39     27.24 o 
   5   9   1     1046.51     1036.13     14.10 o 
   6   9   1      117.78      140.99      7.14 o 
   7   9   1      290.85      309.72      7.07 o 
   8   9   1      170.31      164.92      4.86 o 
   9   9   1       51.49       54.67      3.52 o 
  10   9   1      620.50      619.68     11.94 o 
  11   9   1        8.78       13.92      2.97 o 
  12   9   1      111.47      117.47      9.22 o 
 -11  10   1       58.29       65.71      5.64 o 
 -10  10   1      295.29      285.19     12.45 o 
  -9  10   1      614.95      592.86     30.09 o 
  -8  10   1       59.44       62.47      3.94 o 
  -7  10   1     2521.09     2438.70     30.14 o 
  -6  10   1       44.68       52.53      3.92 o 
  -5  10   1      866.40      839.67     12.25 o 
  -4  10   1      301.94      312.40      5.49 o 
  -3  10   1      494.19      520.61      8.29 o 
  -2  10   1        0.07        0.00      0.98 o 
  -1  10   1     4775.58     4873.08     46.61 o 
   0  10   1       33.73       29.11      1.87 o 
   1  10   1     4800.90     4685.73     36.18 o 
   2  10   1      148.31      148.42      2.85 o 
   3  10   1     1495.08     1589.29     15.71 o 
   4  10   1      230.07      217.73      4.94 o 
   5  10   1       70.38       70.54      3.52 o 
   6  10   1      810.96      798.50     11.51 o 
   7  10   1      443.68      464.61     10.15 o 
   8  10   1      191.96      204.90      5.96 o 
   9  10   1     2214.26     2207.11     27.72 o 
  10  10   1       60.04       66.01      4.07 o 
  11  10   1      536.98      503.36     34.32 o 
 -10  11   1        0.24        2.76      2.78 o 
  -9  11   1       30.30       27.48      4.01 o 
  -8  11   1       47.03       41.17      4.24 o 
  -7  11   1      499.92      484.40     13.70 o 
  -6  11   1      706.29      747.62     16.11 o 
  -5  11   1        1.40        1.95      1.85 o 
  -4  11   1        6.52        4.22      1.94 o 
  -3  11   1     1318.15     1336.05     16.50 o 
  -2  11   1        3.41        6.32      1.50 o 
  -1  11   1      555.34      524.28      8.44 o 
   0  11   1       31.13       39.39      2.21 o 
   1  11   1     1542.44     1498.31     14.34 o 
   2  11   1      404.94      386.88      5.67 o 
   3  11   1        3.11        5.76      1.94 o 
   4  11   1      163.80      171.26      6.00 o 
   5  11   1       53.34       43.86      3.59 o 
   6  11   1       26.28       26.83      3.44 o 
   7  11   1      357.41      373.62     10.74 o 
   8  11   1       66.37       61.46      4.98 o 
   9  11   1        6.33        7.57      3.13 o 
  10  11   1       12.40       15.59      3.58 o 
 -10  12   1       12.08       14.46      3.63 o 
  -9  12   1      700.31      670.88     23.60 o 
  -8  12   1      155.02      169.36      8.00 o 
  -7  12   1      172.68      166.99      7.53 o 
  -6  12   1      100.52       90.89      5.91 o 
  -5  12   1      756.48      705.44     15.72 o 
  -4  12   1        7.23        9.68      2.55 o 
  -3  12   1     5470.80     5666.21     55.04 o 
  -2  12   1        5.53        6.57      1.72 o 
  -1  12   1     4022.16     4006.92     40.13 o 
   0  12   1        2.07        3.64      1.43 o 
   1  12   1     1559.62     1538.44     16.79 o 
   2  12   1      205.58      204.91      4.13 o 
   3  12   1      285.88      303.88      9.60 o 
   4  12   1        2.88        0.72      2.08 o 
   5  12   1     1808.27     1790.32     29.56 o 
   6  12   1       35.26       52.18      6.38 o 
   7  12   1     1302.70     1244.62     23.51 o 
   8  12   1      529.59      516.41     13.83 o 
   9  12   1      880.55      882.22     31.88 o 
  10  12   1      336.31      343.11     11.51 o 
  -9  13   1       16.84       21.86      4.24 o 
  -8  13   1       52.31       50.54      5.08 o 
  -7  13   1       75.47       75.61      5.91 o 
  -6  13   1       84.26       89.04      6.13 o 
  -5  13   1       98.45       89.35      5.86 o 
  -4  13   1        4.20        2.10      2.67 o 
  -3  13   1       49.13       62.00      4.67 o 
  -2  13   1        8.92       16.24      2.22 o 
  -1  13   1       85.58       86.85      3.63 o 
   0  13   1      108.12      103.35      3.99 o 
   1  13   1       61.89       67.00      2.98 o 
   2  13   1        6.10        4.99      2.39 o 
   3  13   1      128.81      143.80      6.57 o 
   4  13   1       21.23       16.22      3.19 o 
   5  13   1       98.62       95.54     13.97 o 
   6  13   1       20.71       22.27      3.78 o 
   7  13   1       24.79       28.79      4.21 o 
   8  13   1        0.02       -2.58      2.58 o 
   9  13   1        0.46       -0.59      3.05 o 
  -8  14   1       14.21       15.98      3.97 o 
  -7  14   1       97.16       93.92      6.49 o 
  -6  14   1       19.52       22.85      3.91 o 
  -5  14   1      311.08      295.08     10.27 o 
  -4  14   1       70.34       82.29      5.67 o 
  -3  14   1     2978.43     2944.75     43.83 o 
  -2  14   1       38.43       32.25      3.08 o 
  -1  14   1     2212.86     2252.34     27.95 o 
   0  14   1       20.70       25.42      2.75 o 
   1  14   1       25.49       34.78      3.37 o 
   2  14   1       31.10       39.88      6.24 o 
   3  14   1      863.64      857.14     22.52 o 
   4  14   1        0.63        2.71      2.54 o 
   5  14   1     1228.12     1230.00     32.01 o 
   6  14   1       81.37       91.94      6.30 o 
   7  14   1      444.42      434.44     13.25 o 
   8  14   1       43.93       36.72      5.06 o 
  -7  15   1      428.53      467.55     14.25 o 
  -6  15   1      126.51      142.58     13.29 o 
  -5  15   1       39.36       44.21      7.19 o 
  -4  15   1       82.24       90.87      6.18 o 
  -3  15   1       57.61       46.99      8.82 o 
  -2  15   1       22.32       21.39      2.85 o 
  -1  15   1       20.06       18.51      2.81 o 
   0  15   1       31.90       42.88      3.27 o 
   1  15   1       40.71       29.84      5.97 o 
   2  15   1       58.68       61.04      7.60 o 
   3  15   1       41.92       44.22      7.05 o 
   4  15   1      691.15      738.98     26.04 o 
   5  15   1       39.72       45.53      5.02 o 
   6  15   1       23.15       32.90      5.70 o 
   7  15   1        0.23       -2.66      5.29 o 
  -5  16   1      828.24      858.06     19.93 o 
  -4  16   1      127.51      147.52      8.00 o 
  -3  16   1      399.91      410.94     12.36 o 
  -2  16   1       58.59       56.33      5.02 o 
  -1  16   1      264.24      265.72      7.63 o 
   0  16   1       99.01      102.32      6.32 o 
   1  16   1     1634.30     1662.15     41.78 o 
   2  16   1       61.34       62.40      8.41 o 
   3  16   1      641.34      752.27     26.31 o 
   4  16   1      129.01      121.26     11.12 o 
   5  16   1      332.63      350.23     18.45 o 
  -2  17   1       35.61       44.01      8.14 o 
  -1  17   1       79.86       77.86      8.68 o 
   0  17   1       37.73       44.22      7.05 o 
   1  17   1        7.22        8.68      5.15 o 
   2  17   1      269.89      270.74     15.19 o 
 -14   0   2      607.71      612.83     23.33 o 
 -13   0   2      236.31      243.34     13.56 o 
 -12   0   2      100.29       90.88      8.14 o 
 -11   0   2       29.98       32.55      5.43 o 
 -10   0   2      555.14      568.61     18.45 o 
  -9   0   2      502.20      520.71     20.21 o 
  -8   0   2     6517.36     6388.15     70.52 o 
  -7   0   2       44.49       42.72      2.65 o 
  -6   0   2     6445.02     6227.46     67.68 o 
  -5   0   2      258.07      239.64      4.50 o 
  -4   0   2    19043.57    18069.46    196.83 o 
  -3   0   2       48.62       59.89      1.98 o 
  -2   0   2     5562.12     5380.71     52.27 o 
  -1   0   2     1351.31     1568.66     19.44 o 
   0   0   2    10118.08     8979.20    209.16 o 
   1   0   2       26.55       33.19      1.07 o 
   2   0   2     8944.04     8799.30    101.21 o 
   3   0   2     1155.38     1038.47     11.86 o 
   4   0   2      433.56      544.56      8.73 o 
   5   0   2      456.80      491.43      6.66 o 
   6   0   2     6731.85     6760.89    157.75 o 
   7   0   2     1317.38     1290.22     27.67 o 
   8   0   2     7364.73     7246.79    128.59 o 
   9   0   2     5873.16     5691.25    103.63 o 
  10   0   2     1526.16     1584.29     35.54 o 
  11   0   2      696.08      677.94     20.35 o 
  12   0   2      260.08      287.56     13.02 o 
  13   0   2       39.06       37.17      5.97 o 
 -14   1   2      126.09      129.33      7.86 o 
 -13   1   2       47.15       48.23      7.46 o 
 -12   1   2        0.03        1.52      2.78 o 
 -11   1   2       37.08       41.40      8.82 o 
 -10   1   2      571.28      559.61     24.14 o 
  -9   1   2     1833.84     1790.21     19.82 o 
  -8   1   2      671.44      694.99      8.10 o 
  -7   1   2      247.77      249.42      5.50 o 
  -6   1   2       29.81       33.33      1.47 o 
  -5   1   2     1852.06     1868.13     15.55 o 
  -4   1   2      224.56      188.78      2.58 o 
  -3   1   2      258.85      250.18      4.18 o 
  -2   1   2     1313.22     1415.64     11.52 o 
  -1   1   2       35.98       58.95      1.34 o 
   0   1   2    20279.99    17598.95    311.43 o 
   1   1   2      258.89      260.54      5.15 o 
   2   1   2     3207.03     3267.35     25.16 o 
   3   1   2     2216.41     2239.97     16.34 o 
   4   1   2     4151.54     4166.78     33.28 o 
   5   1   2     1377.97     1405.54     12.38 o 
   6   1   2        3.97        5.41      0.76 o 
   7   1   2        0.15        1.19      0.93 o 
   8   1   2      941.58      969.33     14.09 o 
   9   1   2       69.07       71.89      4.21 o 
  10   1   2        3.27        6.58      2.44 o 
  11   1   2       17.11       25.36      3.39 o 
  12   1   2      167.67      178.72     12.48 o 
  13   1   2       91.43       92.65      5.95 o 
 -14   2   2      833.77      831.17     34.72 o 
 -13   2   2      765.00      777.70     18.02 o 
 -12   2   2     1214.84     1185.51     22.72 o 
 -11   2   2       95.60      100.23      5.85 o 
 -10   2   2      819.36      866.37     17.06 o 
  -9   2   2      746.90      759.78     10.40 o 
  -8   2   2      455.08      519.17      8.95 o 
  -7   2   2      211.91      191.87      3.45 o 
  -6   2   2     7257.39     7054.87     57.25 o 
  -5   2   2       19.95       23.45      1.14 o 
  -4   2   2    11856.68    11518.97     87.46 o 
  -3   2   2      975.91     1132.72      9.69 o 
  -2   2   2    13317.17    12555.33    108.37 o 
  -1   2   2       72.21       63.41      1.65 o 
   0   2   2     9025.18     8456.06     90.63 o 
   1   2   2      622.31      651.25      8.63 o 
   2   2   2       19.44       20.81      0.86 o 
   3   2   2     1702.27     1754.56     14.32 o 
   4   2   2     3070.32     3021.77     26.45 o 
   5   2   2      312.97      342.98      4.06 o 
   6   2   2     6380.54     6243.23     47.70 o 
   7   2   2     1698.76     1692.93     15.73 o 
   8   2   2     5759.79     5571.04     62.63 o 
   9   2   2      201.78      217.80      7.05 o 
  10   2   2     1306.93     1330.01     22.06 o 
  11   2   2      252.77      240.02      7.96 o 
  12   2   2      321.09      329.14      9.97 o 
  13   2   2       15.28       10.75      3.53 o 
 -13   3   2        2.62        8.00      3.45 o 
 -12   3   2      115.51      109.95      6.60 o 
 -11   3   2        0.58        8.80      4.34 o 
 -10   3   2      359.66      356.13      7.64 o 
  -9   3   2       95.57       97.20      3.75 o 
  -8   3   2      897.48      953.10     12.02 o 
  -7   3   2      831.51      791.87      8.67 o 
  -6   3   2      485.18      522.59      7.18 o 
  -5   3   2     1715.83     1698.82     15.37 o 
  -4   3   2     7695.33     8227.00     75.77 o 
  -3   3   2       35.19       32.68      1.47 o 
  -2   3   2     2123.24     2334.99     24.47 o 
  -1   3   2      112.25      112.14      3.13 o 
   0   3   2     5586.87     5693.06     56.37 o 
   1   3   2     1648.61     1674.22     22.42 o 
   2   3   2        1.53        7.97      0.66 o 
   3   3   2     4007.31     3884.57     32.08 o 
   4   3   2     4494.15     4572.60     35.19 o 
   5   3   2     1591.71     1639.51     13.98 o 
   6   3   2      340.80      359.31      4.53 o 
   7   3   2      549.31      537.79      6.20 o 
   8   3   2      479.12      471.15      7.05 o 
   9   3   2      317.88      301.20      8.06 o 
  10   3   2        8.68        9.30      2.58 o 
  11   3   2     1481.82     1443.44     24.27 o 
  12   3   2      729.84      680.89     15.87 o 
  13   3   2        7.22        6.30      3.05 o 
 -13   4   2       69.94       85.09      7.19 o 
 -12   4   2      339.56      361.80     25.23 o 
 -11   4   2      688.14      647.57     14.93 o 
 -10   4   2     1107.49     1051.50     18.09 o 
  -9   4   2       13.46       20.34      2.10 o 
  -8   4   2     2502.70     2400.97     33.53 o 
  -7   4   2      106.62      112.07      2.67 o 
  -6   4   2     4286.07     4220.25     40.98 o 
  -5   4   2      450.55      425.38      5.23 o 
  -4   4   2    11805.84    11827.90    140.02 o 
  -3   4   2      917.99      893.13      9.35 o 
  -2   4   2    10574.11    10531.23    102.99 o 
  -1   4   2     1951.20     1867.34     22.15 o 
   0   4   2       14.94       24.94      1.23 o 
   1   4   2     4200.68     4385.67     44.19 o 
   2   4   2     4153.42     3886.19     30.02 o 
   3   4   2     1572.61     1571.42     12.13 o 
   4   4   2     7003.05     6872.21     55.34 o 
   5   4   2     3408.04     3469.50     27.61 o 
   6   4   2     1312.06     1421.77     12.81 o 
   7   4   2      477.29      466.51      5.73 o 
   8   4   2      548.60      591.68      8.07 o 
   9   4   2      586.11      537.79     11.41 o 
  10   4   2     2068.20     2088.85     31.55 o 
  11   4   2       33.63       39.73      3.84 o 
  12   4   2     1268.67     1219.82     22.44 o 
  13   4   2      750.03      787.41     38.12 o 
 -13   5   2       54.75       58.48      5.46 o 
 -12   5   2        0.79        2.31      2.88 o 
 -11   5   2      801.65      808.13     16.50 o 
 -10   5   2      214.80      192.34      5.68 o 
  -9   5   2     1600.60     1626.35     20.81 o 
  -8   5   2      186.12      172.74      4.25 o 
  -7   5   2      475.58      445.41      6.98 o 
  -6   5   2      156.19      178.25      3.29 o 
  -5   5   2     5271.42     5491.22     48.33 o 
  -4   5   2     1451.04     1501.66     14.81 o 
  -3   5   2     5189.33     5079.44     44.37 o 
  -2   5   2       30.12       40.05      2.28 o 
  -1   5   2       57.93       90.24      3.49 o 
   0   5   2      509.92      612.66     10.00 o 
   1   5   2      528.19      607.64      9.41 o 
   2   5   2       74.95       64.57      2.83 o 
   3   5   2     3633.37     3422.54     24.73 o 
   4   5   2      120.72      139.10      2.95 o 
   5   5   2     1811.72     1728.34     16.05 o 
   6   5   2       24.96       23.77      1.29 o 
   7   5   2      512.33      543.57      6.52 o 
   8   5   2      394.86      427.71      6.12 o 
   9   5   2      183.21      207.49      5.70 o 
  10   5   2      347.98      326.97     24.69 o 
  11   5   2      154.18      156.03      6.81 o 
  12   5   2       23.83       22.76      3.80 o 
  13   5   2      278.67      282.95      9.87 o 
 -13   6   2      401.43      444.52     13.36 o 
 -12   6   2       16.20       13.44      3.51 o 
 -11   6   2       89.83       96.34      4.60 o 
 -10   6   2      188.87      198.19      5.84 o 
  -9   6   2      243.45      242.70      6.23 o 
  -8   6   2     1900.62     1934.29     21.45 o 
  -7   6   2      112.89      120.23      3.44 o 
  -6   6   2     4147.38     4307.36     36.33 o 
  -5   6   2      167.23      166.78      3.34 o 
  -4   6   2      276.41      279.40      5.29 o 
  -3   6   2      236.16      253.69      3.92 o 
  -2   6   2     3281.78     3308.14     34.75 o 
  -1   6   2     1591.50     1699.92     19.19 o 
   0   6   2     4520.78     4276.14     43.83 o 
   1   6   2     1234.41     1228.83     13.24 o 
   2   6   2     1242.68     1126.85     10.46 o 
   3   6   2     1852.50     1986.08     13.06 o 
   4   6   2     4544.18     4470.99     34.01 o 
   5   6   2      998.98     1067.06     11.08 o 
   6   6   2      641.34      643.98      8.43 o 
   7   6   2      122.00      127.71      2.96 o 
   8   6   2      420.78      434.06      6.02 o 
   9   6   2      240.13      248.73      5.32 o 
  10   6   2     1437.07     1413.93     23.69 o 
  11   6   2      164.70      173.82     10.17 o 
  12   6   2     1102.94     1079.04     20.89 o 
 -12   7   2      131.55      141.81      7.49 o 
 -11   7   2      775.85      785.38     13.54 o 
 -10   7   2       28.52       35.69      5.53 o 
  -9   7   2      175.07      172.82      5.33 o 
  -8   7   2       39.58       34.58      2.59 o 
  -7   7   2     1571.95     1671.47     18.76 o 
  -6   7   2      934.29      931.66     12.92 o 
  -5   7   2      426.95      442.86     15.82 o 
  -4   7   2       43.32       39.13      1.72 o 
  -3   7   2     5850.00     5610.86     57.25 o 
  -2   7   2      904.62      926.04     12.09 o 
  -1   7   2     4062.69     4136.02     42.95 o 
   0   7   2     1037.31     1031.05     11.88 o 
   1   7   2       12.75        9.99      1.04 o 
   2   7   2     1601.12     1548.62     12.41 o 
   3   7   2        8.13        8.60      1.19 o 
   4   7   2      303.59      287.19      4.18 o 
   5   7   2    10216.70     9957.79     80.33 o 
   6   7   2        0.89        5.43      1.47 o 
   7   7   2     4159.13     4160.32     39.26 o 
   8   7   2      736.34      689.26      9.03 o 
   9   7   2     1012.91     1043.26     13.11 o 
  10   7   2      305.87      297.28     18.45 o 
  11   7   2       27.92       21.94      5.02 o 
  12   7   2       11.85       12.89      3.54 o 
 -12   8   2      303.35      317.27      8.77 o 
 -11   8   2       24.12       27.25      3.85 o 
 -10   8   2      221.59      206.69      7.95 o 
  -9   8   2        0.21        2.25      2.35 o 
  -8   8   2      676.88      653.67     14.13 o 
  -7   8   2       62.34       52.55      3.05 o 
  -6   8   2      674.67      685.94     13.78 o 
  -5   8   2       26.81       23.52      1.93 o 
  -4   8   2     2703.03     2723.29     30.19 o 
  -3   8   2      329.52      327.14      6.18 o 
  -2   8   2     1454.37     1467.71     17.78 o 
  -1   8   2      350.97      405.10      6.50 o 
   0   8   2     1898.23     1840.79     19.41 o 
   1   8   2      133.21      143.57      2.90 o 
   2   8   2     1250.01     1209.12     10.38 o 
   3   8   2       61.01       58.43      1.54 o 
   4   8   2      171.01      168.99      5.53 o 
   5   8   2      948.50      943.36     12.12 o 
   6   8   2      958.66      995.23     12.89 o 
   7   8   2       27.34       29.26      2.90 o 
   8   8   2     1617.03     1649.21     24.67 o 
   9   8   2       14.69       22.45      2.49 o 
  10   8   2      209.70      206.06      6.14 o 
  11   8   2      105.25      116.11      8.68 o 
  12   8   2        1.69        2.17      4.07 o 
 -12   9   2       84.89       80.38      5.07 o 
 -11   9   2      146.05      152.72      6.24 o 
 -10   9   2       59.59       57.13      4.82 o 
  -9   9   2     1035.15     1013.71     19.61 o 
  -8   9   2       33.01       23.58      3.32 o 
  -7   9   2     3956.82     3995.30     86.27 o 
  -6   9   2      758.57      790.57     15.51 o 
  -5   9   2     2691.90     2655.64     30.07 o 
  -4   9   2     2072.63     2117.53     29.52 o 
  -3   9   2      638.84      667.87     14.14 o 
  -2   9   2      774.06      767.89     10.28 o 
  -1   9   2     2157.60     2084.22     22.02 o 
   0   9   2      407.63      406.27      5.89 o 
   1   9   2     3003.53     2962.10     26.17 o 
   2   9   2       28.72       24.40      1.29 o 
   3   9   2      315.43      301.57      4.72 o 
   4   9   2      128.19      129.42      3.40 o 
   5   9   2      304.23      321.29      6.28 o 
   6   9   2      239.49      245.08      5.57 o 
   7   9   2     3347.14     3341.26     43.39 o 
   8   9   2      642.16      587.91      9.78 o 
   9   9   2     2142.57     2138.55     29.80 o 
  10   9   2      334.66      361.83      8.38 o 
  11   9   2        5.48       14.11      4.34 o 
 -11  10   2       31.56       28.75      3.51 o 
 -10  10   2      218.91      214.42      7.27 o 
  -9  10   2       14.66       11.49      2.59 o 
  -8  10   2       34.11       39.72      4.09 o 
  -7  10   2       41.40       43.85      4.01 o 
  -6  10   2        3.85        3.18      2.02 o 
  -5  10   2        4.14        6.42      2.64 o 
  -4  10   2      790.17      837.03     12.69 o 
  -3  10   2      465.90      491.02      9.44 o 
  -2  10   2      622.55      622.89     11.75 o 
  -1  10   2       61.02       63.64      2.53 o 
   0  10   2      334.50      348.10      5.60 o 
   1  10   2      947.37      997.55      9.87 o 
   2  10   2        5.28        5.78      0.98 o 
   3  10   2        0.08        1.35      1.25 o 
   4  10   2      229.87      253.37      6.65 o 
   5  10   2        7.33       11.59      1.92 o 
   6  10   2      951.71      936.87     13.10 o 
   7  10   2      298.57      302.77      7.14 o 
   8  10   2      357.06      405.25      8.69 o 
   9  10   2      107.40      113.92      4.78 o 
  10  10   2        0.65        1.27      2.16 o 
  11  10   2        5.56        8.68      4.34 o 
 -10  11   2      203.24      217.23      7.59 o 
  -9  11   2      890.25      855.79     15.39 o 
  -8  11   2      117.66      102.62      7.78 o 
  -7  11   2     2738.14     2670.45     33.27 o 
  -6  11   2       32.08       29.68      3.03 o 
  -5  11   2     2003.02     1927.26     23.11 o 
  -4  11   2        0.01        0.57      1.59 o 
  -3  11   2      120.47      128.50      3.79 o 
  -2  11   2      118.55      105.56      3.35 o 
  -1  11   2      458.92      458.77      6.91 o 
   0  11   2      184.07      159.67      4.32 o 
   1  11   2     4425.69     4309.26     36.98 o 
   2  11   2        8.42        6.71      1.62 o 
   3  11   2     3212.32     3234.42     39.22 o 
   4  11   2      420.00      435.89      7.84 o 
   5  11   2      924.75      952.04     13.21 o 
   6  11   2      562.90      561.26     10.22 o 
   7  11   2     1152.42     1102.06     16.34 o 
   8  11   2        0.98        1.28      1.87 o 
   9  11   2     1006.40     1007.02     20.35 o 
  10  11   2       50.86       57.73      7.60 o 
 -10  12   2       80.19       71.22      6.51 o 
  -9  12   2      264.27      276.40     18.45 o 
  -8  12   2        5.26        4.93      2.93 o 
  -7  12   2        0.80        4.08      2.78 o 
  -6  12   2        3.19        2.02      2.67 o 
  -5  12   2      351.04      365.87     10.74 o 
  -4  12   2      254.22      255.61      8.65 o 
  -3  12   2      578.30      570.65      9.65 o 
  -2  12   2      437.56      426.03      8.61 o 
  -1  12   2       40.14       43.63      2.68 o 
   0  12   2       10.88       14.41      1.93 o 
   1  12   2      104.49       90.60      4.86 o 
   2  12   2       28.30       25.50      3.85 o 
   3  12   2       10.32        8.24      3.26 o 
   4  12   2       23.52       23.33      5.15 o 
   5  12   2      188.28      184.68     10.04 o 
   6  12   2        2.95       -1.11      2.47 o 
   7  12   2        1.37       -0.06      4.34 o 
   8  12   2       15.97       21.09      4.75 o 
   9  12   2      321.35      322.34     10.97 o 
  -9  13   2     1141.59     1154.07     63.62 o 
  -8  13   2      156.89      148.17      7.80 o 
  -7  13   2      373.65      351.09     14.38 o 
  -6  13   2        8.44        4.95      5.43 o 
  -5  13   2     1573.33     1588.18     27.88 o 
  -4  13   2       50.12       45.27      4.61 o 
  -3  13   2     2233.54     2294.40     28.37 o 
  -2  13   2      290.39      290.51      6.68 o 
  -1  13   2      724.67      771.15     11.64 o 
   0  13   2      127.18      114.15      4.14 o 
   1  13   2      227.71      239.01      5.66 o 
   2  13   2      201.37      202.11     11.39 o 
   3  13   2     1848.49     1930.72     45.30 o 
   4  13   2     1028.33     1055.02     30.38 o 
   5  13   2     1316.77     1323.59     36.08 o 
   6  13   2      116.44      112.58     10.04 o 
   7  13   2      277.61      287.83     15.46 o 
   8  13   2        1.55       -0.54      4.34 o 
   9  13   2      167.65      137.27     11.67 o 
  -8  14   2        1.92        1.52      2.93 o 
  -7  14   2      169.77      175.68      8.65 o 
  -6  14   2       32.33       32.85      4.48 o 
  -5  14   2      126.63      115.10     11.26 o 
  -4  14   2      382.73      349.50     11.05 o 
  -3  14   2       15.26       19.70      2.79 o 
  -2  14   2      406.01      398.55      8.88 o 
  -1  14   2       64.64       74.15      3.97 o 
   0  14   2       12.90        9.08      2.35 o 
   1  14   2       36.76       42.05      5.97 o 
   2  14   2      194.84      187.46     11.39 o 
   3  14   2      271.60      279.96     14.65 o 
   4  14   2        4.20        4.61      4.61 o 
   5  14   2      396.02      410.18     18.72 o 
   6  14   2      161.25      169.55     12.48 o 
   7  14   2       17.65       26.86      6.78 o 
  -6  15   2        0.40        0.00      3.05 o 
  -5  15   2      622.38      589.45     15.60 o 
  -4  15   2       20.60       20.69      3.78 o 
  -3  15   2      725.11      712.03     16.38 o 
  -2  15   2      115.79      126.60      5.27 o 
  -1  15   2      318.53      342.38      8.32 o 
   0  15   2        7.96        4.51      2.18 o 
   1  15   2      587.94      552.06     20.35 o 
   2  15   2      172.32      170.91     11.39 o 
   3  15   2     1459.28     1459.23     39.06 o 
   4  15   2      146.20      145.68     11.94 o 
   5  15   2     1067.42     1101.95     33.91 o 
   6  15   2       20.80       17.36      6.51 o 
  -5  16   2       19.64       19.33      4.24 o 
  -4  16   2      262.68      265.55     11.53 o 
  -3  16   2        6.82        9.36      3.51 o 
  -2  16   2      208.95      215.05      7.05 o 
  -1  16   2      136.62      124.40      5.53 o 
   0  16   2        5.79        3.80      4.34 o 
   1  16   2      223.70      226.52     13.02 o 
   2  16   2       31.27       30.93      6.24 o 
   3  16   2        2.44        2.44      4.61 o 
   4  16   2      222.95      231.40     14.92 o 
  -2  17   2        8.65        5.31      4.48 o 
  -1  17   2      869.26      903.29     15.62 o 
   0  17   2       12.31       10.04      4.88 o 
   1  17   2      248.04      269.93     14.92 o 
 -13   1   3       31.40       35.93      4.98 o 
 -12   1   3      283.06      262.47     10.44 o 
 -11   1   3      771.08      749.97     16.59 o 
 -10   1   3     1021.54     1070.03     17.58 o 
  -9   1   3      487.22      492.00      6.96 o 
  -8   1   3     9649.19     9476.84     77.23 o 
  -7   1   3      249.82      262.11      4.73 o 
  -6   1   3    14273.31    13923.18    111.08 o 
  -5   1   3       87.02       76.27      2.02 o 
  -4   1   3      199.39      248.69      4.81 o 
  -3   1   3      669.95      642.64      7.05 o 
  -2   1   3     4861.72     5292.02     45.17 o 
  -1   1   3      778.38      761.59      6.94 o 
   0   1   3    21758.97    18805.69    276.04 o 
   1   1   3     4059.99     4118.19     30.43 o 
   2   1   3    24684.01    21435.51    223.77 o 
   3   1   3     5485.28     5614.95     37.30 o 
   4   1   3     7052.47     7010.24     58.71 o 
   5   1   3      396.20      391.56      6.22 o 
   6   1   3     1233.53     1263.45     13.68 o 
   7   1   3      139.41      133.40      3.99 o 
   8   1   3     3843.68     3784.36     57.49 o 
   9   1   3      497.18      478.67     17.23 o 
  10   1   3     2577.45     2546.15     36.83 o 
  11   1   3      399.57      388.97     13.02 o 
  12   1   3       42.19       49.60      4.60 o 
  13   1   3      354.22      368.97     13.29 o 
 -13   2   3      203.60      189.57      8.73 o 
 -12   2   3        9.31       13.68      4.20 o 
 -11   2   3      355.24      331.55     10.35 o 
 -10   2   3      102.64       92.30      4.05 o 
  -9   2   3      104.42      113.09      4.85 o 
  -8   2   3      422.92      415.23      5.92 o 
  -7   2   3      257.40      252.91      4.20 o 
  -6   2   3      655.33      653.17      7.52 o 
  -5   2   3     1732.79     1692.30     15.62 o 
  -4   2   3        0.67        4.82      0.84 o 
  -3   2   3     2652.07     2506.83     22.25 o 
  -2   2   3    10018.50     9478.33     85.75 o 
  -1   2   3       37.22       28.36      1.21 o 
   0   2   3     3498.96     3895.27     34.17 o 
   1   2   3      156.61      172.21      2.41 o 
   2   2   3     5047.84     4957.13     42.65 o 
   3   2   3       72.80       73.30      1.72 o 
   4   2   3        1.94        2.51      0.66 o 
   5   2   3     6143.44     6142.25     56.62 o 
   6   2   3     1753.86     1771.42     16.95 o 
   7   2   3       78.64       80.22      6.92 o 
   8   2   3      498.33      503.54      8.97 o 
   9   2   3       38.43       39.89      3.26 o 
  10   2   3      192.32      202.82      6.91 o 
  11   2   3        0.19       -0.68      2.58 o 
  12   2   3      124.53      134.92     11.94 o 
  13   2   3       51.26       57.33      4.98 o 
 -13   3   3       36.08       35.16      4.80 o 
 -12   3   3     1793.18     1732.10     30.19 o 
 -11   3   3       26.01       20.62      5.43 o 
 -10   3   3     3482.50     3462.90     39.34 o 
  -9   3   3      118.97      118.84      4.41 o 
  -8   3   3     2683.02     2644.83     24.06 o 
  -7   3   3      462.32      464.84      6.23 o 
  -6   3   3     1841.90     1777.80     17.85 o 
  -5   3   3     1102.72     1146.90     11.80 o 
  -4   3   3     6650.15     6576.78     55.81 o 
  -3   3   3      660.87      653.40      8.66 o 
  -2   3   3     5744.74     5517.61     47.87 o 
  -1   3   3     2008.32     2163.25     23.21 o 
   0   3   3      465.07      479.59     18.66 o 
   1   3   3      460.74      455.72      6.43 o 
   2   3   3     5415.21     5360.19     44.62 o 
   3   3   3       10.44       12.19      0.97 o 
   4   3   3    11951.00    11592.54     93.25 o 
   5   3   3      218.61      217.39      3.59 o 
   6   3   3     8263.95     8382.23     71.10 o 
   7   3   3      618.81      607.42      7.68 o 
   8   3   3     1909.53     1940.01     24.58 o 
   9   3   3        5.26       16.18      3.26 o 
  10   3   3      142.15      142.11      6.65 o 
  11   3   3       68.20       63.37      4.50 o 
  12   3   3      242.04      247.01      8.73 o 
  13   3   3      197.40      204.86      8.43 o 
 -13   4   3      262.30      259.37     10.20 o 
 -12   4   3       39.12       40.27      4.59 o 
 -11   4   3      571.25      591.48     11.12 o 
 -10   4   3        1.21        1.31      1.71 o 
  -9   4   3        2.08       24.84      8.54 o 
  -8   4   3      224.26      197.40      5.81 o 
  -7   4   3      168.99      173.30      3.64 o 
  -6   4   3        9.14        6.16      1.00 o 
  -5   4   3     1277.15     1251.58     12.26 o 
  -4   4   3      733.10      794.37     10.16 o 
  -3   4   3     3741.33     3742.74     33.48 o 
  -2   4   3     2244.04     2369.40     25.61 o 
  -1   4   3        6.35        8.30      1.02 o 
   0   4   3      266.90      308.11     11.69 o 
   1   4   3       83.29       96.56      2.62 o 
   2   4   3      731.26      796.06      7.58 o 
   3   4   3     1297.65     1349.16     13.68 o 
   4   4   3        3.74        6.93      0.91 o 
   5   4   3     3819.99     3838.41     33.99 o 
   6   4   3     1434.33     1424.01     14.48 o 
   7   4   3      293.54      275.15      4.73 o 
   8   4   3      498.98      513.48      9.15 o 
   9   4   3        2.62        7.32      2.11 o 
  10   4   3      140.20      146.91     11.12 o 
  11   4   3       76.34       66.84      4.70 o 
  12   4   3       13.11       13.11      3.35 o 
  13   4   3      261.77      250.64      9.30 o 
 -13   5   3      125.72      123.56      7.64 o 
 -12   5   3      586.16      559.20     14.82 o 
 -11   5   3      314.17      292.10      7.59 o 
 -10   5   3     1913.27     1858.45     24.08 o 
  -9   5   3       30.62       28.88      2.64 o 
  -8   5   3      368.15      359.41      7.40 o 
  -7   5   3     2900.77     2894.99     25.87 o 
  -6   5   3      405.41      430.01      5.81 o 
  -5   5   3      268.34      242.27      4.30 o 
  -4   5   3     7901.81     7608.85     66.00 o 
  -3   5   3      954.72      957.95     12.41 o 
  -2   5   3     5828.82     5755.83     58.29 o 
  -1   5   3     1671.64     1512.19     17.45 o 
   0   5   3     4250.77     4505.10     46.12 o 
   1   5   3     1195.41     1354.87     21.46 o 
   2   5   3     1036.96     1000.05      9.27 o 
   3   5   3       14.56       16.54      1.01 o 
   4   5   3    13654.09    12982.11    103.60 o 
   5   5   3      162.69      176.29      3.88 o 
   6   5   3    11288.43    11029.78     93.18 o 
   7   5   3     1886.63     1937.10     19.27 o 
   8   5   3       14.62       15.13      2.74 o 
   9   5   3      239.81      230.22      7.19 o 
  10   5   3      143.28      154.14      6.23 o 
  11   5   3       11.39       12.51      2.88 o 
  12   5   3      966.83      919.32     19.13 o 
 -13   6   3       19.03       19.41      4.29 o 
 -12   6   3      198.60      214.42      7.00 o 
 -11   6   3      556.53      541.77     13.30 o 
 -10   6   3      303.59      292.73      7.43 o 
  -9   6   3     3016.88     2861.98     38.76 o 
  -8   6   3      329.18      290.44      8.79 o 
  -7   6   3      954.00     1010.16     12.86 o 
  -6   6   3      370.29      379.61      5.46 o 
  -5   6   3     1902.72     1906.32     18.99 o 
  -4   6   3     1231.91     1152.73     12.34 o 
  -3   6   3     1782.90     1693.07     16.67 o 
  -2   6   3     3442.22     3376.79     35.88 o 
  -1   6   3     2824.59     2688.57     29.15 o 
   0   6   3      927.25      949.05     12.21 o 
   1   6   3     1831.54     1580.88     21.71 o 
   2   6   3      295.34      255.72      4.21 o 
   3   6   3     2806.08     2714.72     21.14 o 
   4   6   3       29.61       31.71      1.71 o 
   5   6   3     1998.90     2017.55     21.16 o 
   6   6   3        3.30        2.18      1.41 o 
   7   6   3     1274.32     1321.92     15.66 o 
   8   6   3      369.30      363.63      6.52 o 
   9   6   3      288.76      308.88      8.44 o 
  10   6   3      129.55      128.44      5.85 o 
  11   6   3      176.95      172.68      8.27 o 
  12   6   3       40.66       41.89      9.22 o 
 -12   7   3      370.46      350.19     28.48 o 
 -11   7   3       56.18       54.12      4.69 o 
 -10   7   3     1066.98     1008.45     26.45 o 
  -9   7   3        3.27        0.79      2.08 o 
  -8   7   3     1557.63     1583.70     25.98 o 
  -7   7   3      676.37      694.69     12.09 o 
  -6   7   3      748.17      748.68     11.21 o 
  -5   7   3      857.47      863.44     12.22 o 
  -4   7   3     1528.53     1541.16     18.84 o 
  -3   7   3      142.88      139.58      3.91 o 
  -2   7   3     3231.26     3163.93     34.21 o 
  -1   7   3      392.30      414.36      7.04 o 
   0   7   3     1407.09     1440.32     17.28 o 
   1   7   3       55.65       54.27      3.65 o 
   2   7   3      980.06      986.38     10.20 o 
   3   7   3      404.88      408.01      6.05 o 
   4   7   3     2894.37     2923.22     29.87 o 
   5   7   3      324.39      322.01      7.15 o 
   6   7   3     1631.66     1590.16     21.55 o 
   7   7   3      131.91      137.79      8.44 o 
   8   7   3     1006.87     1005.58     22.46 o 
   9   7   3      170.88      156.55      6.32 o 
  10   7   3      143.98      154.36      9.22 o 
  11   7   3      220.37      224.35     11.39 o 
  12   7   3      131.46      152.19     10.31 o 
 -12   8   3       30.25       21.88      4.10 o 
 -11   8   3       37.38       35.42      4.24 o 
 -10   8   3      400.97      396.56     11.39 o 
  -9   8   3     2432.32     2460.45     37.59 o 
  -8   8   3        6.77        4.92      2.28 o 
  -7   8   3     2572.77     2477.31     38.79 o 
  -6   8   3      534.23      507.76      9.95 o 
  -5   8   3       33.40       39.36      2.55 o 
  -4   8   3      560.74      576.38      9.37 o 
  -3   8   3      232.57      251.73      5.58 o 
  -2   8   3     1941.78     1887.85     22.26 o 
  -1   8   3     3215.11     3153.37     34.32 o 
   0   8   3        3.97        3.96      1.15 o 
   1   8   3     5141.98     5152.36     48.65 o 
   2   8   3     1080.39     1116.84     11.51 o 
   3   8   3     2031.51     2177.61     22.98 o 
   4   8   3     1886.15     1851.86     20.69 o 
   5   8   3       90.28       96.68      4.06 o 
   6   8   3       63.71       56.58      3.49 o 
   7   8   3     1402.42     1443.04     29.78 o 
   8   8   3        3.21        4.88      2.02 o 
   9   8   3     2156.66     2149.58     68.23 o 
  10   8   3      905.03      884.38     24.14 o 
  11   8   3      519.98      536.87     18.45 o 
 -11   9   3      119.06      137.31      7.29 o 
 -10   9   3       46.15       53.72      5.97 o 
  -9   9   3       87.06       89.38      5.70 o 
  -8   9   3      496.91      495.17     12.51 o 
  -7   9   3       22.96       33.48      4.07 o 
  -6   9   3     1428.45     1431.82     32.69 o 
  -5   9   3       11.78       14.78      1.99 o 
  -4   9   3      263.31      250.04      5.91 o 
  -3   9   3       39.67       46.73      2.67 o 
  -2   9   3       72.25       73.04      3.17 o 
  -1   9   3      279.19      277.67      6.10 o 
   0   9   3     3951.01     3757.55     36.88 o 
   1   9   3      471.54      460.05      7.24 o 
   2   9   3     1001.61     1022.86      9.94 o 
   3   9   3     1345.14     1327.59     17.55 o 
   4   9   3       54.76       59.51      2.96 o 
   5   9   3      451.71      443.54     12.40 o 
   6   9   3      280.44      277.00     11.71 o 
   7   9   3      182.78      186.15      6.04 o 
   8   9   3      787.06      797.89     14.22 o 
   9   9   3        1.02        8.41      2.86 o 
  10   9   3      317.63      327.71     13.56 o 
  11   9   3       60.37       57.51      7.05 o 
 -11  10   3       84.90       75.37      9.36 o 
 -10  10   3       21.38       26.40      4.21 o 
  -9  10   3      475.06      443.76     12.51 o 
  -8  10   3       16.11        9.52      3.05 o 
  -7  10   3     3872.79     3785.45     79.35 o 
  -6  10   3       22.10       28.26      3.51 o 
  -5  10   3     4407.03     4459.31     68.66 o 
  -4  10   3       86.85       89.95      3.87 o 
  -3  10   3       33.46       31.52      2.38 o 
  -2  10   3       20.97       14.47      2.69 o 
  -1  10   3     1341.09     1263.48     17.89 o 
   0  10   3       77.36       79.21      3.12 o 
   1  10   3     5611.83     5410.95     45.66 o 
   2  10   3       22.87       26.15      2.75 o 
   3  10   3     1817.68     1806.90     27.34 o 
   4  10   3       25.00       24.73      2.24 o 
   5  10   3      902.40      957.49     15.54 o 
   6  10   3      214.19      221.65      6.69 o 
   7  10   3     1075.24     1073.20     22.38 o 
   8  10   3      295.13      308.98      9.38 o 
   9  10   3      714.07      680.01     15.02 o 
  10  10   3        8.70        4.22      3.00 o 
 -10  11   3       82.87       71.49      4.77 o 
  -9  11   3       40.84       51.99     11.80 o 
  -8  11   3      471.24      509.54     13.39 o 
  -7  11   3      244.06      242.77     10.31 o 
  -6  11   3       71.48       67.32      4.94 o 
  -5  11   3       75.47       76.54      4.94 o 
  -4  11   3       36.67       43.25      4.93 o 
  -3  11   3     1551.43     1513.01     18.26 o 
  -2  11   3       39.07       33.10      2.43 o 
  -1  11   3       66.21       62.41      3.03 o 
   0  11   3      586.12      608.19      8.35 o 
   1  11   3      617.09      590.14      7.23 o 
   2  11   3      262.19      273.04      9.05 o 
   3  11   3      801.05      825.40     13.46 o 
   4  11   3      200.49      195.52      5.78 o 
   5  11   3      556.23      537.31     12.24 o 
   6  11   3      332.21      326.56     21.97 o 
   7  11   3      557.62      544.87     20.48 o 
   8  11   3      135.04      124.71      6.39 o 
   9  11   3       45.04       52.68      4.75 o 
  10  11   3      550.80      540.87     13.71 o 
  -9  12   3      126.54      111.46      7.15 o 
  -8  12   3        0.75       -0.54      2.67 o 
  -7  12   3      374.17      375.46     15.19 o 
  -6  12   3      242.68      233.57     11.94 o 
  -5  12   3     1071.31     1037.51     19.91 o 
  -4  12   3      125.07      116.77      7.57 o 
  -3  12   3     4413.90     4336.70     61.67 o 
  -2  12   3      701.51      713.04     11.02 o 
  -1  12   3      753.71      799.29     11.70 o 
   0  12   3      199.84      196.18      5.10 o 
   1  12   3       39.97       56.19      2.53 o 
   2  12   3       57.69       53.42      5.02 o 
   3  12   3     1409.92     1415.19     61.72 o 
   4  12   3       49.83       46.12      3.91 o 
   5  12   3     2973.27     3055.46     65.11 o 
   6  12   3      654.13      671.70     23.33 o 
   7  12   3      508.83      499.16     20.07 o 
   8  12   3      489.39      506.76     20.62 o 
   9  12   3      202.08      204.82     13.02 o 
  -8  13   3      102.02      110.68      8.95 o 
  -7  13   3        3.89        5.68      3.39 o 
  -6  13   3       25.11       23.36      4.01 o 
  -5  13   3       61.64       61.28     15.73 o 
  -4  13   3       51.83       48.41      3.49 o 
  -3  13   3        2.11        4.32      2.00 o 
  -2  13   3       15.27       22.88      5.01 o 
  -1  13   3       19.18       23.61      2.43 o 
   0  13   3       60.79       55.67      3.12 o 
   1  13   3      562.21      523.03     18.18 o 
   2  13   3       81.85       74.60      7.32 o 
   3  13   3       56.51       64.84      7.05 o 
   4  13   3       55.42       45.58      6.78 o 
   5  13   3       48.77       39.34      6.51 o 
   6  13   3       35.10       40.69      7.05 o 
   7  13   3       37.08       30.93      6.78 o 
   8  13   3        1.26       -0.81      4.61 o 
  -7  14   3       20.27       22.23      4.34 o 
  -6  14   3       87.70       95.34      6.51 o 
  -5  14   3     1549.88     1517.79     27.85 o 
  -4  14   3       72.72       74.84      5.72 o 
  -3  14   3     2200.41     2240.25     28.65 o 
  -2  14   3       29.45       33.38      3.27 o 
  -1  14   3      921.38      903.56     14.58 o 
   0  14   3       25.58       18.23      2.54 o 
   1  14   3      120.79      155.99     10.31 o 
   2  14   3       47.01       57.51      7.05 o 
   3  14   3      599.46      585.16     21.43 o 
   4  14   3       15.88       17.09      5.15 o 
   5  14   3     1901.42     1929.09     48.02 o 
   6  14   3       62.75       63.48      8.68 o 
   7  14   3      415.29      375.18     18.45 o 
  -6  15   3       16.93       16.96      4.01 o 
  -5  15   3      170.46      155.18      8.21 o 
  -4  15   3       42.47       50.41      5.21 o 
  -3  15   3        0.47        1.35      2.15 o 
  -2  15   3       14.77       14.04      2.93 o 
  -1  15   3      438.07      465.54     10.05 o 
   0  15   3      265.64      276.44     13.56 o 
   1  15   3      238.01      223.81     12.75 o 
   2  15   3      173.63      182.84     11.67 o 
   3  15   3      302.47      291.36     15.46 o 
   4  15   3        1.87        2.71      4.88 o 
   5  15   3       17.39       14.65      6.24 o 
   6  15   3       18.29       10.04      5.70 o 
  -4  16   3       18.31       18.44      4.17 o 
  -3  16   3      373.16      390.20     12.24 o 
  -2  16   3       89.30       87.31      4.82 o 
  -1  16   3      426.49      446.20     10.17 o 
   0  16   3       94.43       92.78      8.95 o 
   1  16   3      931.70     1015.41     30.11 o 
   2  16   3       73.36      102.82     10.04 o 
   3  16   3      538.50      581.36     22.79 o 
   4  16   3      157.37      164.67     12.48 o 
 -13   0   4       66.06       56.97      8.14 o 
 -12   0   4      687.18      657.05     23.06 o 
 -11   0   4       12.27        3.53      3.80 o 
 -10   0   4      186.98      171.15      9.22 o 
  -9   0   4      617.03      593.48     12.24 o 
  -8   0   4     1452.16     1540.57     23.70 o 
  -7   0   4     1620.98     1623.64     20.89 o 
  -6   0   4    16157.42    15297.59    162.73 o 
  -5   0   4      498.23      495.80      8.06 o 
  -4   0   4      879.77      816.01     11.30 o 
  -3   0   4      365.92      369.72      6.05 o 
  -2   0   4       99.77       70.75      2.60 o 
  -1   0   4        0.48        3.47      1.14 o 
   0   0   4       33.74       67.02      2.30 o 
   1   0   4       14.61        7.16      0.67 o 
   2   0   4    26818.66    24025.46    351.43 o 
   3   0   4       89.73       71.99      1.94 o 
   4   0   4     6843.69     7015.87     75.03 o 
   5   0   4     3079.95     3052.06     38.91 o 
   6   0   4      135.42      105.53      5.70 o 
   7   0   4     4401.98     4376.88     80.03 o 
   8   0   4      332.85      321.20     11.12 o 
   9   0   4        5.61        5.43      2.98 o 
  10   0   4     1595.37     1546.86     35.27 o 
  11   0   4      190.49      187.19     10.31 o 
  12   0   4      683.07      645.11     20.89 o 
  13   0   4      350.34      337.48     15.46 o 
 -13   1   4      121.73      117.65      9.22 o 
 -12   1   4        3.43        1.22      3.07 o 
 -11   1   4       35.60       35.91      4.22 o 
 -10   1   4       22.84       25.72      2.67 o 
  -9   1   4     1025.39     1023.04     11.64 o 
  -8   1   4      184.31      178.02      3.80 o 
  -7   1   4      301.82      337.00      5.22 o 
  -6   1   4       44.46       43.70      1.83 o 
  -5   1   4      498.79      517.90      7.09 o 
  -4   1   4        2.67        5.49      1.15 o 
  -3   1   4       74.64       73.81      1.90 o 
  -2   1   4      157.52      191.73      2.83 o 
  -1   1   4     2771.67     2781.11     22.36 o 
   0   1   4     1096.22     1123.56     11.64 o 
   1   1   4      207.90      202.66      3.02 o 
   2   1   4      170.80      169.82      2.77 o 
   3   1   4        2.09        2.65      0.60 o 
   4   1   4       40.93       52.55      1.48 o 
   5   1   4       76.72       91.65      5.05 o 
   6   1   4      283.04      316.54      7.19 o 
   7   1   4      211.71      246.25      6.52 o 
   8   1   4       52.30       52.09      3.45 o 
   9   1   4     1089.05     1088.02     24.28 o 
  10   1   4      114.78      112.99      5.55 o 
  11   1   4       17.79       17.72      3.16 o 
  12   1   4       58.14       55.10      4.60 o 
  13   1   4       30.83       26.19      4.01 o 
 -13   2   4       85.09       90.54      6.71 o 
 -12   2   4     1003.76      975.27     20.90 o 
 -11   2   4      146.91      157.11      7.47 o 
 -10   2   4     1509.55     1523.66     32.90 o 
  -9   2   4      294.82      289.36      5.20 o 
  -8   2   4     2958.69     2930.46     26.59 o 
  -7   2   4       30.11       41.79      1.90 o 
  -6   2   4     3917.92     3927.36     33.70 o 
  -5   2   4       16.01       15.77      1.21 o 
  -4   2   4     6772.98     6540.59     53.52 o 
  -3   2   4       90.05       85.17      3.36 o 
  -2   2   4     4063.80     3993.13     31.41 o 
  -1   2   4        0.24        0.29      0.71 o 
   0   2   4    16174.92    15209.96    174.96 o 
   1   2   4     1027.00     1115.75      8.96 o 
   2   2   4    17778.45    16523.65    111.09 o 
   3   2   4      858.89      884.94      7.99 o 
   4   2   4     3402.97     3496.31     25.25 o 
   5   2   4      344.46      370.17      6.77 o 
   6   2   4     1194.17     1200.72     18.40 o 
   7   2   4      387.53      406.25      7.59 o 
   8   2   4     1184.21     1217.65     19.66 o 
   9   2   4       72.68       74.90      4.31 o 
  10   2   4      651.98      678.19     14.10 o 
  11   2   4       32.30       39.32      3.93 o 
  12   2   4      607.60      581.54     13.81 o 
  13   2   4      418.65      429.42     12.18 o 
 -13   3   4       87.63       98.10      9.09 o 
 -12   3   4      644.47      601.63     15.59 o 
 -11   3   4      344.82      340.29      8.25 o 
 -10   3   4        5.99        5.08      2.89 o 
  -9   3   4     1644.60     1704.83     24.38 o 
  -8   3   4     1759.72     1740.48     17.27 o 
  -7   3   4        4.51        7.14      1.18 o 
  -6   3   4      241.25      256.46      6.50 o 
  -5   3   4     1749.53     1760.47     16.60 o 
  -4   3   4      133.09      143.92      3.62 o 
  -3   3   4       97.23       96.10      3.09 o 
  -2   3   4       16.34        9.54      1.58 o 
  -1   3   4     5947.70     5770.13     50.40 o 
   0   3   4       21.68       13.53      1.05 o 
   1   3   4     3768.33     3830.38     30.47 o 
   2   3   4     1315.16     1360.17     13.24 o 
   3   3   4       71.11       80.65      1.76 o 
   4   3   4       88.86       94.16      3.34 o 
   5   3   4      750.69      745.16      9.17 o 
   6   3   4       16.15       24.05      4.05 o 
   7   3   4     1497.41     1499.95     19.75 o 
   8   3   4      125.89      122.63      5.37 o 
   9   3   4      121.05      135.03      5.46 o 
  10   3   4       15.76       11.01      2.69 o 
  11   3   4       91.00       92.65      5.46 o 
  12   3   4      378.25      386.43     13.97 o 
 -13   4   4      210.24      214.11      9.76 o 
 -12   4   4      928.48      929.86     20.62 o 
 -11   4   4      167.84      169.29      5.94 o 
 -10   4   4     3728.44     3704.67     42.56 o 
  -9   4   4      431.35      439.70      9.00 o 
  -8   4   4     1049.91     1046.99     12.70 o 
  -7   4   4      586.24      572.37      8.52 o 
  -6   4   4       14.18       15.94      1.33 o 
  -5   4   4      375.59      333.84      4.98 o 
  -4   4   4      673.33      630.70      6.89 o 
  -3   4   4      901.22      879.15      9.95 o 
  -2   4   4    10840.10    10563.65     92.34 o 
  -1   4   4       55.66       54.07      2.62 o 
   0   4   4     5954.49     5713.06     58.48 o 
   1   4   4     4646.46     4702.09     48.45 o 
   2   4   4      191.57      232.92      3.33 o 
   3   4   4      106.76       97.46      2.10 o 
   4   4   4     2956.71     2978.05     26.98 o 
   5   4   4      319.23      325.05      5.21 o 
   6   4   4     3907.43     3952.31     38.14 o 
   7   4   4       86.95       90.91      3.13 o 
   8   4   4      813.94      824.94     15.72 o 
   9   4   4     1460.45     1490.24     39.20 o 
  10   4   4      463.74      443.91     10.93 o 
  11   4   4      704.19      680.55     19.40 o 
  12   4   4      607.72      570.67     13.81 o 
 -13   5   4      581.00      647.28     23.33 o 
 -12   5   4      100.41      102.72      5.14 o 
 -11   5   4      772.69      735.39     13.30 o 
 -10   5   4       31.49       37.90      3.95 o 
  -9   5   4     1207.56     1249.00     17.87 o 
  -8   5   4      173.91      136.25      4.64 o 
  -7   5   4      692.27      679.14      8.53 o 
  -6   5   4        2.39        4.88      1.02 o 
  -5   5   4       15.79       16.56      1.30 o 
  -4   5   4      273.59      298.55      5.65 o 
  -3   5   4      828.91      838.79     11.16 o 
  -2   5   4       88.35       88.46      2.41 o 
  -1   5   4     3238.37     3175.28     47.08 o 
   0   5   4      751.59      724.60     10.15 o 
   1   5   4     1110.78     1017.17     13.01 o 
   2   5   4      149.59      150.31      3.42 o 
   3   5   4     1290.44     1265.67     13.93 o 
   4   5   4      600.27      624.87      8.10 o 
   5   5   4     4181.00     4248.94     39.13 o 
   6   5   4       81.52       83.99      3.42 o 
   7   5   4      449.90      456.45      7.18 o 
   8   5   4       46.25       48.53      2.85 o 
   9   5   4       40.58       40.90      5.70 o 
  10   5   4       38.77       40.13      3.74 o 
  11   5   4      100.84      100.56      6.78 o 
  12   5   4      164.74      172.91     13.56 o 
 -12   6   4      339.65      329.32     10.82 o 
 -11   6   4      184.25      175.56     14.92 o 
 -10   6   4     2567.80     2382.11     37.04 o 
  -9   6   4        3.94        2.32      2.85 o 
  -8   6   4     1141.89     1174.65     32.83 o 
  -7   6   4      414.39      431.60      8.21 o 
  -6   6   4        4.65        6.11      1.28 o 
  -5   6   4        4.83       10.70      1.61 o 
  -4   6   4     4244.25     4307.60     45.68 o 
  -3   6   4      377.21      374.80      6.92 o 
  -2   6   4     4685.16     4527.42     47.42 o 
  -1   6   4       30.68       35.47      2.60 o 
   0   6   4     6794.39     6340.45     64.58 o 
   1   6   4      564.08      566.66      8.67 o 
   2   6   4      903.64      992.06     11.25 o 
   3   6   4      629.24      677.00     10.45 o 
   4   6   4     1563.45     1581.50     19.79 o 
   5   6   4      268.64      275.27      6.27 o 
   6   6   4     1296.84     1337.69     21.29 o 
   7   6   4      328.94      336.02      6.92 o 
   8   6   4      653.31      667.64     11.06 o 
   9   6   4      660.28      681.53     13.81 o 
  10   6   4      240.43      233.55     14.11 o 
  11   6   4      260.16      263.96     12.48 o 
  12   6   4      140.21      153.82     10.58 o 
 -12   7   4      300.47      310.91     12.07 o 
 -11   7   4      905.93      876.07     42.32 o 
 -10   7   4       79.96       80.64      5.60 o 
  -9   7   4      263.74      246.13     11.53 o 
  -8   7   4      657.33      666.82     14.75 o 
  -7   7   4      492.72      486.22      8.94 o 
  -6   7   4        2.70        0.47      1.19 o 
  -5   7   4     2493.82     2521.96     29.12 o 
  -4   7   4      558.81      597.10      9.67 o 
  -3   7   4     1000.70      960.30     13.36 o 
  -2   7   4      719.29      689.16     11.23 o 
  -1   7   4      224.58      218.29      5.39 o 
   0   7   4      323.12      298.44      5.96 o 
   1   7   4     4133.50     4147.01     43.94 o 
   2   7   4       80.45       95.42      2.87 o 
   3   7   4     6594.62     6386.88     66.33 o 
   4   7   4      371.52      349.40      7.26 o 
   5   7   4     1820.84     1939.45     23.91 o 
   6   7   4      144.58      169.46      6.02 o 
   7   7   4       40.39       51.28      3.84 o 
   8   7   4      207.43      209.26      7.18 o 
   9   7   4        2.69        7.60      3.53 o 
  10   7   4      111.13      106.34      8.14 o 
  11   7   4      536.22      558.57     18.99 o 
 -11   8   4       10.77       10.07      3.80 o 
 -10   8   4       57.38       46.10      9.36 o 
  -9   8   4      220.35      225.88      9.36 o 
  -8   8   4      803.50      804.76     17.07 o 
  -7   8   4      650.79      606.27     22.92 o 
  -6   8   4     1505.94     1504.19     19.66 o 
  -5   8   4       23.12       30.24      2.41 o 
  -4   8   4        5.46        8.62      1.65 o 
  -3   8   4      760.84      713.58     11.06 o 
  -2   8   4      433.29      424.28      7.84 o 
  -1   8   4      207.51      219.97      5.27 o 
   0   8   4      932.98      939.35     13.08 o 
   1   8   4       39.64       43.86      2.46 o 
   2   8   4     1447.19     1440.87     14.41 o 
   3   8   4        2.39        1.33      1.39 o 
   4   8   4      261.42      247.60      6.12 o 
   5   8   4     1020.81     1008.74     14.78 o 
   6   8   4      442.85      466.73     11.94 o 
   7   8   4      309.06      319.40      8.99 o 
   8   8   4      746.05      723.05     25.91 o 
   9   8   4       84.01       93.36      5.55 o 
  10   8   4      362.84      343.99     14.11 o 
  11   8   4      161.89      153.00     10.04 o 
 -11   9   4      323.87      329.34     14.65 o 
 -10   9   4       99.81       88.21      6.06 o 
  -9   9   4      164.95      159.96      8.68 o 
  -8   9   4      421.49      435.05     11.97 o 
  -7   9   4     1987.69     1959.79     31.57 o 
  -6   9   4       78.72       80.86      3.89 o 
  -5   9   4     2277.67     2283.94     27.43 o 
  -4   9   4        1.17        6.23      4.54 o 
  -3   9   4        9.65       20.67      5.83 o 
  -2   9   4       47.61       46.87      2.83 o 
  -1   9   4      121.60      129.52      4.25 o 
   0   9   4      167.45      174.63      4.82 o 
   1   9   4     4450.31     4347.10     42.38 o 
   2   9   4       62.19       64.35      5.83 o 
   3   9   4     4337.21     4298.58     47.02 o 
   4   9   4      634.97      611.97     10.75 o 
   5   9   4     1494.71     1476.83     33.88 o 
   6   9   4      347.13      373.75      9.84 o 
   7   9   4       24.67       21.82      3.16 o 
   8   9   4       49.76       64.70      4.70 o 
   9   9   4      466.83      489.58     18.31 o 
  10   9   4       29.74       31.74      5.43 o 
 -10  10   4      152.75      163.86      8.19 o 
  -9  10   4       16.04       14.54      3.65 o 
  -8  10   4       85.36       80.15      5.60 o 
  -7  10   4      950.91      974.91     20.89 o 
  -6  10   4     1159.76     1133.94     21.31 o 
  -5  10   4       63.90       78.58      5.35 o 
  -4  10   4     1004.32     1029.17     15.11 o 
  -3  10   4      838.89      835.73     12.93 o 
  -2  10   4        2.22        1.37      1.47 o 
  -1  10   4      183.48      169.50      6.41 o 
   0  10   4       96.00       96.02      3.47 o 
   1  10   4      423.73      401.20      7.70 o 
   2  10   4     1164.74     1115.18     17.34 o 
   3  10   4      128.81      122.98      4.59 o 
   4  10   4      695.87      702.86     11.95 o 
   5  10   4       38.16       44.60      4.39 o 
   6  10   4       77.85       91.89      5.25 o 
   7  10   4      126.29      129.06      6.18 o 
   8  10   4        2.64        2.98      3.53 o 
   9  10   4        1.55        3.89      2.78 o 
  10  10   4        2.04        5.97      4.07 o 
 -10  11   4       32.39       34.86      4.75 o 
  -9  11   4      769.03      720.52     17.23 o 
  -8  11   4       95.16       94.92      6.38 o 
  -7  11   4      860.43      886.13     18.81 o 
  -6  11   4       48.21       44.33      4.43 o 
  -5  11   4      936.06      892.91     21.13 o 
  -4  11   4       16.16       21.38      2.60 o 
  -3  11   4     1440.34     1455.73     19.56 o 
  -2  11   4       64.08       63.22      3.52 o 
  -1  11   4     2097.86     2024.42     31.56 o 
   0  11   4      493.89      496.40      8.48 o 
   1  11   4     2484.66     2427.39     36.42 o 
   2  11   4      330.53      320.02      7.76 o 
   3  11   4     2604.40     2646.26     31.75 o 
   4  11   4       45.60       40.91      3.82 o 
   5  11   4      887.87      898.28     14.55 o 
   6  11   4        2.17        1.22      2.30 o 
   7  11   4      919.72      941.31     35.94 o 
   8  11   4       61.29       63.28     14.65 o 
   9  11   4      308.94      335.40     10.54 o 
  -9  12   4       36.95       28.74      4.63 o 
  -8  12   4        1.34        6.53      3.32 o 
  -7  12   4       22.11       27.62     10.31 o 
  -6  12   4      127.75      129.70     10.17 o 
  -5  12   4       14.43       11.82      3.05 o 
  -4  12   4       59.54       47.75      3.97 o 
  -3  12   4       27.05       24.18      2.69 o 
  -2  12   4        2.84        2.40      1.71 o 
  -1  12   4       30.23       33.00      2.70 o 
   0  12   4      102.96      102.16      3.53 o 
   1  12   4      397.06      355.79      8.10 o 
   2  12   4       80.22       79.19      4.05 o 
   3  12   4        4.99        7.71      2.07 o 
   4  12   4      250.43      251.36      6.89 o 
   5  12   4      103.09      107.69      8.95 o 
   6  12   4       32.67       35.72      3.97 o 
   7  12   4        0.13        4.68      2.93 o 
   8  12   4        1.37        0.62      2.58 o 
  -8  13   4       13.40       11.67      4.88 o 
  -7  13   4       35.81       23.06      5.43 o 
  -6  13   4       27.91       24.69      5.43 o 
  -5  13   4       57.15       66.19      7.05 o 
  -4  13   4      111.95      103.60      5.66 o 
  -3  13   4     1158.03     1129.89     20.24 o 
  -2  13   4       86.16       81.43      4.42 o 
  -1  13   4     2304.59     2328.18     26.34 o 
   0  13   4      607.75      602.71     10.94 o 
   1  13   4      624.82      625.85     20.62 o 
   2  13   4      825.41      806.52     24.42 o 
   3  13   4      328.20      364.88     16.01 o 
   4  13   4        2.52        3.53      4.07 o 
   5  13   4      531.81      531.44     20.62 o 
   6  13   4        1.43        7.87      4.88 o 
   7  13   4      739.23      745.21     26.04 o 
  -7  14   4       32.84       41.65      6.10 o 
  -6  14   4       17.91       18.14      3.90 o 
  -5  14   4      136.80      143.66      7.61 o 
  -4  14   4       73.02       65.28      4.12 o 
  -3  14   4        1.59       -1.47      2.00 o 
  -2  14   4       21.51       20.51      2.76 o 
  -1  14   4      343.33      355.91      8.47 o 
   0  14   4      133.63      152.19      9.77 o 
   1  14   4        1.77       -2.71      3.26 o 
   2  14   4      139.74      119.09      9.77 o 
   3  14   4      213.56      193.97     11.94 o 
   4  14   4      185.43      207.80     12.75 o 
   5  14   4      115.80      113.67     10.31 o 
   6  14   4        1.83        3.53      4.61 o 
  -5  15   4      520.45      503.33     23.87 o 
  -4  15   4        0.95        5.19      3.16 o 
  -3  15   4      715.96      706.19     13.25 o 
  -2  15   4      248.40      246.14      7.40 o 
  -1  15   4     1172.13     1140.94     17.69 o 
   0  15   4       80.01       82.47      8.14 o 
   1  15   4      781.87      796.22     25.50 o 
   2  15   4        9.00       14.65      5.15 o 
   3  15   4      519.62      497.26     20.35 o 
   4  15   4        2.91        1.36      4.61 o 
   5  15   4      954.11     1062.07     33.10 o 
  -3  16   4       84.44       87.73      6.37 o 
  -2  16   4       60.66       66.94      4.47 o 
  -1  16   4        0.48        2.71      4.07 o 
   0  16   4        4.18        7.05      4.61 o 
   1  16   4       96.68      118.01     10.04 o 
   2  16   4       68.65       68.91      8.41 o 
 -13   1   5      226.35      215.63     10.15 o 
 -12   1   5     2067.15     2029.37     35.38 o 
 -11   1   5       10.93       14.23      2.66 o 
 -10   1   5     1208.47     1224.31     27.37 o 
  -9   1   5       60.91       52.96      2.70 o 
  -8   1   5      238.73      261.35      5.39 o 
  -7   1   5        1.77        1.93      1.04 o 
  -6   1   5      602.42      614.36      9.59 o 
  -5   1   5      623.99      653.34      8.88 o 
  -4   1   5     6164.59     6071.18     50.22 o 
  -3   1   5        0.80        2.25      0.94 o 
  -2   1   5     4121.58     4029.17     42.37 o 
  -1   1   5     2148.77     2291.98     20.44 o 
   0   1   5    13565.36    12812.76    123.02 o 
   1   1   5     3194.56     3143.23     28.63 o 
   2   1   5     4932.92     5043.37     34.97 o 
   3   1   5       10.61       14.94      1.17 o 
   4   1   5     1242.29     1226.66     11.58 o 
   5   1   5        1.06        0.79      1.09 o 
   6   1   5     1322.34     1350.34     20.62 o 
   7   1   5        7.44       10.58      2.01 o 
   8   1   5     1602.84     1561.63     24.07 o 
   9   1   5      917.99      946.10     17.07 o 
  10   1   5      469.00      471.26     13.97 o 
  11   1   5     1021.83      975.51     18.80 o 
  12   1   5      335.23      352.33     10.55 o 
 -13   2   5        7.07        5.19      3.82 o 
 -12   2   5      231.79      238.10     10.04 o 
 -11   2   5       43.95       47.64      3.54 o 
 -10   2   5        3.03        4.52      2.10 o 
  -9   2   5      166.61      169.58      4.55 o 
  -8   2   5      379.56      407.34      6.37 o 
  -7   2   5      623.13      645.10      8.26 o 
  -6   2   5       22.07       29.70      1.70 o 
  -5   2   5      913.33      894.69      9.93 o 
  -4   2   5      493.58      477.65      6.28 o 
  -3   2   5       64.01       69.46      2.09 o 
  -2   2   5      742.35      815.54      8.87 o 
  -1   2   5       15.68       15.35      1.07 o 
   0   2   5       13.91        8.91      0.87 o 
   1   2   5     3003.73     3172.50     26.90 o 
   2   2   5     3111.75     3272.99     26.89 o 
   3   2   5      648.00      626.69      5.99 o 
   4   2   5     2041.39     2077.16     19.00 o 
   5   2   5      101.62      108.29      2.97 o 
   6   2   5     1515.68     1593.54     28.59 o 
   7   2   5        8.34        8.87      2.58 o 
   8   2   5      171.86      166.84      5.95 o 
   9   2   5       68.27       70.00      4.31 o 
  10   2   5      293.68      280.39      8.53 o 
  11   2   5      373.78      389.72     10.74 o 
  12   2   5      141.97      153.19      7.29 o 
 -13   3   5       27.28       26.59      4.80 o 
 -12   3   5      698.37      689.17     17.53 o 
 -11   3   5      100.02       88.49      5.36 o 
 -10   3   5     1548.94     1518.83     21.29 o 
  -9   3   5       40.89       55.57      2.89 o 
  -8   3   5     2166.74     2261.10     21.76 o 
  -7   3   5      231.78      213.54      4.83 o 
  -6   3   5      761.55      726.93      8.85 o 
  -5   3   5      214.08      203.92      4.71 o 
  -4   3   5      557.68      537.07      7.75 o 
  -3   3   5      601.44      584.96      7.10 o 
  -2   3   5     8673.03     8701.76     86.86 o 
  -1   3   5      285.67      301.73      4.23 o 
   0   3   5     9148.70     9081.21    144.02 o 
   1   3   5      307.76      284.92      3.35 o 
   2   3   5     5233.58     5104.87     37.54 o 
   3   3   5      434.85      447.55      5.06 o 
   4   3   5     2840.69     2880.64     25.47 o 
   5   3   5       30.38       36.08      1.68 o 
   6   3   5     1051.34     1048.34     12.50 o 
   7   3   5      177.58      204.10      6.50 o 
   8   3   5      174.87      189.54      6.51 o 
   9   3   5      399.49      392.00     10.31 o 
  10   3   5      834.66      834.23     21.97 o 
  11   3   5      287.80      308.19      9.59 o 
  12   3   5     1037.76     1059.68     20.71 o 
 -12   4   5       24.31       28.81      4.49 o 
 -11   4   5       22.58       22.95      3.36 o 
 -10   4   5        4.08        6.16      2.25 o 
  -9   4   5      460.87      454.41      9.48 o 
  -8   4   5      151.28      147.58      4.21 o 
  -7   4   5      445.15      438.21      6.60 o 
  -6   4   5        0.75        2.45      1.01 o 
  -5   4   5      349.42      333.25      5.20 o 
  -4   4   5      152.17      182.11      3.64 o 
  -3   4   5      328.80      337.55      6.50 o 
  -2   4   5       86.85       83.65      2.56 o 
  -1   4   5     2909.81     3069.87     33.18 o 
   0   4   5      951.29     1073.52     10.24 o 
   1   4   5      477.54      475.75      5.55 o 
   2   4   5        1.79        4.94      2.00 o 
   3   4   5       51.24       49.01      1.74 o 
   4   4   5     2088.23     2048.28     24.34 o 
   5   4   5      484.68      514.84      6.78 o 
   6   4   5      513.86      516.33      7.60 o 
   7   4   5      109.40      114.32      4.07 o 
   8   4   5      296.92      307.57      8.24 o 
   9   4   5       51.41       52.63      4.20 o 
  10   4   5        1.70        3.74      2.58 o 
  11   4   5      426.14      447.47     32.96 o 
  12   4   5      353.93      357.52     17.09 o 
 -12   5   5      229.16      233.69      9.25 o 
 -11   5   5      361.79      333.61     20.07 o 
 -10   5   5      647.09      621.61     14.73 o 
  -9   5   5      797.85      754.55     13.01 o 
  -8   5   5      560.43      594.36      9.01 o 
  -7   5   5      153.10      159.04      4.21 o 
  -6   5   5     1088.95     1144.29     14.18 o 
  -5   5   5      268.24      290.01      5.59 o 
  -4   5   5      865.69      870.31     12.52 o 
  -3   5   5      419.62      440.42     10.58 o 
  -2   5   5     4113.66     4034.91     43.02 o 
  -1   5   5       50.87       40.55      2.59 o 
   0   5   5      536.66      487.41      8.03 o 
   1   5   5       94.33       67.94      3.17 o 
   2   5   5     5054.55     4986.42     45.03 o 
   3   5   5      386.51      412.14      9.09 o 
   4   5   5     3315.94     3303.74     36.86 o 
   5   5   5        6.49       10.21      1.46 o 
   6   5   5       57.83       70.40      3.22 o 
   7   5   5      454.90      455.71      8.28 o 
   8   5   5      162.65      157.91      8.27 o 
   9   5   5       36.57       34.62      3.54 o 
  10   5   5      475.89      479.85     28.48 o 
  11   5   5      125.81      133.52      6.62 o 
 -12   6   5        2.87        2.98      3.16 o 
 -11   6   5      653.47      637.37     15.64 o 
 -10   6   5       27.27       27.61      4.04 o 
  -9   6   5      569.14      563.62     13.81 o 
  -8   6   5      203.40      204.09      5.83 o 
  -7   6   5       38.19       36.79      3.78 o 
  -6   6   5       52.24       57.05      3.21 o 
  -5   6   5      391.17      413.70      8.46 o 
  -4   6   5      101.59       97.94      6.20 o 
  -3   6   5     8112.94     7941.55     80.88 o 
  -2   6   5        2.57        4.40      1.45 o 
  -1   6   5     4195.98     3978.28     42.70 o 
   0   6   5      717.33      750.16     11.07 o 
   1   6   5      400.41      423.48      9.12 o 
   2   6   5     1517.85     1559.20     16.53 o 
   3   6   5      153.31      140.63      4.71 o 
   4   6   5        5.25        4.31      2.87 o 
   5   6   5      793.54      795.21     16.67 o 
   6   6   5       99.37      102.87     10.04 o 
   7   6   5      910.59      927.34     18.45 o 
   8   6   5      684.69      693.40     20.07 o 
   9   6   5     1100.20     1046.07     27.13 o 
  10   6   5      668.81      622.59     19.80 o 
  11   6   5       64.04       61.58      7.32 o 
 -11   7   5       65.83       77.35      6.00 o 
 -10   7   5      164.44      166.34      7.69 o 
  -9   7   5       35.54       29.66      4.88 o 
  -8   7   5      936.66      862.45     17.81 o 
  -7   7   5       85.81       91.79      5.03 o 
  -6   7   5     1618.55     1680.62     21.66 o 
  -5   7   5      409.98      422.36     11.31 o 
  -4   7   5      301.64      309.69      6.76 o 
  -3   7   5      621.15      606.36     10.12 o 
  -2   7   5      376.23      360.60      9.77 o 
  -1   7   5      119.10      109.97      3.89 o 
   0   7   5     3557.61     3607.78     39.34 o 
   1   7   5      103.44      116.85      8.23 o 
   2   7   5     4202.71     4149.74     38.55 o 
   3   7   5       35.66       43.96      2.92 o 
   4   7   5      872.18      848.90     15.53 o 
   5   7   5      626.86      648.55     11.16 o 
   6   7   5      237.38      238.17      7.47 o 
   7   7   5      446.05      463.90     10.93 o 
   8   7   5      100.15      105.91      5.46 o 
   9   7   5       10.27       14.65      4.34 o 
  10   7   5      588.71      617.98     20.07 o 
  11   7   5        6.38        6.51      4.61 o 
 -11   8   5      812.71      778.17     18.37 o 
 -10   8   5        0.04        2.69      2.86 o 
  -9   8   5       74.54       59.76      5.15 o 
  -8   8   5       78.46       74.39      5.28 o 
  -7   8   5      417.39      404.40      8.63 o 
  -6   8   5        0.22        0.14      1.55 o 
  -5   8   5     1252.62     1237.98     17.32 o 
  -4   8   5      572.05      570.05     10.03 o 
  -3   8   5     1378.42     1341.86     17.89 o 
  -2   8   5      188.21      177.95      5.82 o 
  -1   8   5     2837.11     2862.01     32.51 o 
   0   8   5      295.65      284.17      6.31 o 
   1   8   5     1380.47     1331.13     17.39 o 
   2   8   5     1563.11     1507.00     19.89 o 
   3   8   5      582.77      613.59     10.64 o 
   4   8   5      342.16      338.41      7.61 o 
   5   8   5       29.12       31.16      2.95 o 
   6   8   5       81.74       79.39      4.78 o 
   7   8   5      350.68      356.30     19.40 o 
   8   8   5      824.05      781.48     16.01 o 
   9   8   5     1178.39     1176.01     30.11 o 
  10   8   5      182.82      186.10     10.58 o 
 -10   9   5      217.61      198.63     15.06 o 
  -9   9   5        8.36       11.88      3.39 o 
  -8   9   5       87.68       84.45      5.74 o 
  -7   9   5       34.56       33.90      4.04 o 
  -6   9   5        5.90        9.96      2.08 o 
  -5   9   5      643.38      619.14     11.05 o 
  -4   9   5      313.40      294.43      6.96 o 
  -3   9   5      323.60      326.47     10.32 o 
  -2   9   5      450.44      407.47      8.17 o 
  -1   9   5      848.87      854.26     12.98 o 
   0   9   5     1059.05     1048.39     20.11 o 
   1   9   5       64.46       49.42      2.98 o 
   2   9   5       45.60       50.32      3.24 o 
   3   9   5      419.41      424.98      8.81 o 
   4   9   5        6.38        8.85      2.85 o 
   5   9   5        0.02        1.91      1.81 o 
   6   9   5      351.47      370.13     10.85 o 
   7   9   5        8.73        4.61      2.69 o 
   8   9   5      528.28      544.99     15.87 o 
   9   9   5      347.90      333.41     13.84 o 
  10   9   5        5.94        8.95      4.34 o 
 -10  10   5       10.58       11.07      3.71 o 
  -9  10   5       90.52       81.23      6.19 o 
  -8  10   5      160.35      175.85      8.14 o 
  -7  10   5     1223.55     1215.42     42.46 o 
  -6  10   5        1.23        1.22      1.87 o 
  -5  10   5     2411.38     2364.15     29.14 o 
  -4  10   5       43.69       51.67      3.31 o 
  -3  10   5     2569.68     2488.28     33.97 o 
  -2  10   5       60.50       64.53      3.49 o 
  -1  10   5      873.47      867.86     13.42 o 
   0  10   5      193.59      202.99      7.66 o 
   1  10   5     2290.92     2271.99     34.86 o 
   2  10   5        0.88       -1.11      1.61 o 
   3  10   5     1169.16     1145.67     16.95 o 
   4  10   5      473.10      461.85     16.92 o 
   5  10   5      574.37      572.48     11.46 o 
   6  10   5       59.55       60.30      4.70 o 
   7  10   5      588.24      564.28     13.43 o 
   8  10   5      106.70       99.96      6.24 o 
   9  10   5      647.96      631.91     14.93 o 
  -9  11   5        5.60        7.42      3.45 o 
  -8  11   5        1.39        2.24      3.53 o 
  -7  11   5       33.35       36.85      4.43 o 
  -6  11   5       40.44       42.07      6.92 o 
  -5  11   5      271.85      265.28      8.83 o 
  -4  11   5      442.23      473.22      9.70 o 
  -3  11   5      130.40      131.36      5.05 o 
  -2  11   5      303.39      311.17      7.45 o 
  -1  11   5       26.25       33.40      2.86 o 
   0  11   5      218.66      199.50      6.55 o 
   1  11   5      492.00      464.20     27.67 o 
   2  11   5        6.35        9.52      2.74 o 
   3  11   5       28.44       31.36      3.22 o 
   4  11   5      160.02      171.90      5.90 o 
   5  11   5      250.18      239.23      7.00 o 
   6  11   5      597.07      570.30     13.55 o 
   7  11   5       12.82       15.30      3.44 o 
   8  11   5        5.43       10.78      3.44 o 
  -8  12   5      239.56      243.50     10.03 o 
  -7  12   5      608.85      567.32     15.10 o 
  -6  12   5      138.47      130.26      9.49 o 
  -5  12   5     1310.64     1350.44     22.57 o 
  -4  12   5      107.56      114.01      5.07 o 
  -3  12   5      333.89      332.12      8.11 o 
  -2  12   5        5.83        4.15      2.02 o 
  -1  12   5      937.26      903.69     13.28 o 
   0  12   5       24.46       17.54      2.50 o 
   1  12   5     1071.58     1076.61     16.59 o 
   2  12   5       14.51       14.29      2.58 o 
   3  12   5     1166.38     1170.12     18.08 o 
   4  12   5      173.58      170.93      6.77 o 
   5  12   5      435.22      443.58      9.95 o 
   6  12   5      621.32      655.47     15.18 o 
   7  12   5      176.06      183.05      7.95 o 
   8  12   5      106.83      101.33      6.41 o 
  -7  13   5       34.75       29.95      4.56 o 
  -6  13   5        0.01        0.97      2.93 o 
  -5  13   5       10.37        7.57      2.63 o 
  -4  13   5       29.02       26.41      3.11 o 
  -3  13   5       42.11       50.41      3.65 o 
  -2  13   5        3.95        9.68      2.41 o 
  -1  13   5       29.85       26.45      4.64 o 
   0  13   5       98.20       95.97     13.70 o 
   1  13   5       90.98       82.52      4.53 o 
   2  13   5        9.57        8.24      2.38 o 
   3  13   5        0.75        3.40      2.19 o 
   4  13   5       41.32       48.84      3.79 o 
   5  13   5       49.87       47.30      4.45 o 
   6  13   5       72.72       79.21      8.95 o 
   7  13   5        2.23       -0.27      3.05 o 
  -6  14   5        7.04       11.39      5.15 o 
  -5  14   5      334.38      317.94     14.92 o 
  -4  14   5      215.81      231.30     13.84 o 
  -3  14   5     1394.70     1399.01     24.36 o 
  -2  14   5        4.10        6.97      2.99 o 
  -1  14   5      728.12      730.17     13.04 o 
   0  14   5       27.74       26.86      5.43 o 
   1  14   5      701.76      611.47     21.16 o 
   2  14   5       41.96       33.10      5.97 o 
   3  14   5      592.65      589.77     21.70 o 
   4  14   5      329.29      317.67     16.28 o 
   5  14   5      763.70      770.44     26.31 o 
  -4  15   5      143.22      147.02      8.95 o 
  -3  15   5       94.53       86.14      4.92 o 
  -2  15   5      318.13      314.09      9.00 o 
  -1  15   5       11.21        7.60      4.61 o 
   0  15   5        7.16       10.85      4.88 o 
   1  15   5      247.53      255.82     13.56 o 
   2  15   5       47.88       61.04      7.60 o 
   3  15   5       96.26       81.93      9.22 o 
 -12   0   6      678.88      663.02     24.69 o 
 -11   0   6      521.19      521.96     21.70 o 
 -10   0   6      210.22      222.97      8.02 o 
  -9   0   6      299.37      290.14      8.86 o 
  -8   0   6      238.90      250.46      7.92 o 
  -7   0   6       59.82       56.91      3.85 o 
  -6   0   6     8289.25     8139.98    102.10 o 
  -5   0   6      521.51      539.08     11.27 o 
  -4   0   6     4983.62     5141.26     66.24 o 
  -3   0   6        5.38        4.64      1.62 o 
  -2   0   6     1078.36     1103.98     17.90 o 
  -1   0   6     1431.84     1376.89     21.06 o 
   0   0   6     4175.38     4345.32     56.16 o 
   1   0   6        1.05        1.22      1.19 o 
   2   0   6     4006.77     3796.90     40.42 o 
   3   0   6     5028.79     5012.88     52.22 o 
   4   0   6      652.69      690.38     10.22 o 
   5   0   6       91.77       95.22      5.97 o 
   6   0   6       73.55      100.37      6.24 o 
   7   0   6       24.98       24.69      3.80 o 
   8   0   6     2978.73     3025.35     59.68 o 
   9   0   6       35.43       33.10      4.88 o 
  10   0   6     2736.27     2688.96     55.88 o 
  11   0   6      476.62      458.74     16.82 o 
 -12   1   6        0.01        0.32      3.24 o 
 -11   1   6      165.28      179.00      7.09 o 
 -10   1   6      284.94      297.33      7.48 o 
  -9   1   6      480.02      469.35     12.22 o 
  -8   1   6      293.68      293.99      6.08 o 
  -7   1   6       21.02       23.09      2.05 o 
  -6   1   6     1010.94     1063.02     12.98 o 
  -5   1   6      208.41      227.71      5.65 o 
  -4   1   6       24.43       25.03      1.53 o 
  -3   1   6      639.44      620.02      7.59 o 
  -2   1   6     2910.07     3036.64     26.87 o 
  -1   1   6        7.55        7.25      0.99 o 
   0   1   6     1251.42     1336.95     14.21 o 
   1   1   6      328.78      373.46      4.67 o 
   2   1   6       19.55       26.58      1.84 o 
   3   1   6       20.85       25.91      1.34 o 
   4   1   6      697.04      681.46      7.13 o 
   5   1   6      335.66      329.90      7.77 o 
   6   1   6       92.97      106.96      7.19 o 
   7   1   6      230.05      221.24     13.43 o 
   8   1   6      393.60      391.83      9.49 o 
   9   1   6       55.50       42.99      6.10 o 
  10   1   6       32.45       29.71      3.64 o 
  11   1   6        1.92        2.58      2.69 o 
 -12   2   6      247.72      237.15     26.59 o 
 -11   2   6       13.64       15.30      3.54 o 
 -10   2   6      373.14      397.08      9.24 o 
  -9   2   6       50.59       50.40      3.78 o 
  -8   2   6     3140.64     3127.42     31.26 o 
  -7   2   6       96.63      109.46      4.07 o 
  -6   2   6     4226.05     4277.30     45.06 o 
  -5   2   6      404.51      419.44      6.20 o 
  -4   2   6     3752.80     3755.63     32.80 o 
  -3   2   6        8.71       13.93      2.86 o 
  -2   2   6     5300.39     5258.91     44.29 o 
  -1   2   6      167.00      211.60      3.85 o 
   0   2   6     1304.76     1276.19     12.91 o 
   1   2   6       38.26       33.46      1.58 o 
   2   2   6     1602.86     1530.52     13.06 o 
   3   2   6      702.23      718.36      7.37 o 
   4   2   6     1473.24     1429.77     15.49 o 
   5   2   6     1232.58     1276.60     14.32 o 
   6   2   6      756.39      775.24     14.09 o 
   7   2   6      255.82      263.96      7.38 o 
   8   2   6      665.63      673.86     16.96 o 
   9   2   6      964.89      972.54     17.84 o 
  10   2   6     2111.47     2088.21     34.05 o 
  11   2   6      483.30      495.19     17.90 o 
 -12   3   6        0.03        2.77      2.40 o 
 -11   3   6      191.03      199.57      8.03 o 
 -10   3   6      107.57      119.11      5.18 o 
  -9   3   6       53.84       58.04      4.42 o 
  -8   3   6      111.15      117.00      3.60 o 
  -7   3   6      103.82      107.03      3.31 o 
  -6   3   6      634.92      657.59      8.58 o 
  -5   3   6      291.25      270.93      5.10 o 
  -4   3   6     1080.75     1074.01     11.72 o 
  -3   3   6     2810.38     2820.44     25.39 o 
  -2   3   6     3504.16     3557.47     31.07 o 
  -1   3   6      870.57      896.70     10.79 o 
   0   3   6       44.97       31.30      2.39 o 
   1   3   6     1223.52     1265.77     12.20 o 
   2   3   6      851.48      938.30      9.67 o 
   3   3   6       10.37       11.76      1.05 o 
   4   3   6      701.08      671.68      8.14 o 
   5   3   6     1832.50     1931.99     18.59 o 
   6   3   6      608.44      603.07     10.19 o 
   7   3   6        7.29       11.48      2.28 o 
   8   3   6      676.25      660.35     13.32 o 
   9   3   6        0.94        5.02      2.49 o 
  10   3   6        3.76        1.99      2.58 o 
  11   3   6        4.37        4.62      2.97 o 
 -12   4   6      238.70      232.71      9.51 o 
 -11   4   6       20.59       16.99      5.15 o 
 -10   4   6     1049.60     1024.46     20.05 o 
  -9   4   6       74.84       80.36      3.60 o 
  -8   4   6      216.05      231.88      5.53 o 
  -7   4   6       73.44       80.91      3.27 o 
  -6   4   6      260.16      269.32      5.01 o 
  -5   4   6      281.18      261.25      4.85 o 
  -4   4   6     6817.94     6773.04     56.45 o 
  -3   4   6       17.08       17.00      1.42 o 
  -2   4   6     5691.25     5518.17     57.63 o 
  -1   4   6      454.59      464.05      8.16 o 
   0   4   6     1635.25     1606.65     19.68 o 
   1   4   6      439.06      483.27      6.97 o 
   2   4   6       20.41       21.58      2.02 o 
   3   4   6       25.02       25.25      1.71 o 
   4   4   6      736.10      745.06     13.67 o 
   5   4   6        2.16        4.74      1.14 o 
   6   4   6     3873.64     3967.39     42.56 o 
   7   4   6     1103.57     1098.84     32.01 o 
   8   4   6     1669.58     1690.11     53.58 o 
   9   4   6      508.21      527.51     20.75 o 
  10   4   6       21.82       24.90      3.63 o 
  11   4   6       78.05       76.16      8.55 o 
 -12   5   6        6.64        6.28      3.31 o 
 -11   5   6      388.57      390.17     11.93 o 
 -10   5   6        9.39        9.33      3.16 o 
  -9   5   6      258.95      263.13      7.13 o 
  -8   5   6       20.41       22.92      3.61 o 
  -7   5   6       25.86       31.41      2.69 o 
  -6   5   6       25.55       25.80      2.53 o 
  -5   5   6      166.10      172.46      4.50 o 
  -4   5   6      797.47      778.15     10.81 o 
  -3   5   6     3061.16     3141.19     48.02 o 
  -2   5   6      119.16      117.46      4.12 o 
  -1   5   6     2269.13     2231.36     26.13 o 
   0   5   6      290.79      339.52      6.82 o 
   1   5   6      627.88      585.83     13.59 o 
   2   5   6      694.96      685.07      9.14 o 
   3   5   6       66.52       62.82      3.24 o 
   4   5   6       63.58       64.47      3.33 o 
   5   5   6     1187.83     1195.20     16.87 o 
   6   5   6      140.16      133.34      6.10 o 
   7   5   6     1248.62     1162.18     28.48 o 
   8   5   6       42.96       38.52      5.43 o 
   9   5   6       97.82       99.02      8.14 o 
  10   5   6      353.67      383.05     15.46 o 
  11   5   6      154.28      166.84     10.58 o 
 -11   6   6        7.60       13.67      3.78 o 
 -10   6   6      282.14      278.21     10.17 o 
  -9   6   6      112.48      107.21      6.32 o 
  -8   6   6      541.94      538.08     11.22 o 
  -7   6   6       13.51       16.51      2.93 o 
  -6   6   6      862.29      837.79     13.30 o 
  -5   6   6      319.12      332.96      7.52 o 
  -4   6   6     3489.87     3404.75     38.34 o 
  -3   6   6       30.98       31.97      2.57 o 
  -2   6   6     3486.59     3533.46     39.18 o 
  -1   6   6      770.27      748.07     14.46 o 
   0   6   6      527.58      522.25      9.11 o 
   1   6   6        0.63        1.41      1.80 o 
   2   6   6       66.64       65.07      3.36 o 
   3   6   6     1293.75     1308.08     17.93 o 
   4   6   6      179.95      184.86      5.49 o 
   5   6   6     1540.90     1562.28     20.86 o 
   6   6   6     1883.05     1815.56     31.33 o 
   7   6   6     1552.72     1577.08     35.40 o 
   8   6   6      935.14      934.84     25.23 o 
   9   6   6       97.41       91.69      7.87 o 
  10   6   6       58.19       62.12      7.05 o 
 -11   7   6       29.93       27.08      4.50 o 
 -10   7   6      282.14      272.22     10.10 o 
  -9   7   6     1083.35     1065.04     21.59 o 
  -8   7   6      213.12      222.03      6.56 o 
  -7   7   6     1456.70     1378.45     27.19 o 
  -6   7   6      436.91      434.13     10.95 o 
  -5   7   6     1357.97     1372.75     19.00 o 
  -4   7   6        8.87        6.60      1.84 o 
  -3   7   6       38.40       39.36      2.75 o 
  -2   7   6      405.62      420.63     17.68 o 
  -1   7   6     1319.13     1294.26     17.44 o 
   0   7   6      213.35      223.59      5.75 o 
   1   7   6     3048.18     3074.03     34.74 o 
   2   7   6      157.36      157.36      5.14 o 
   3   7   6     1032.33     1053.09     15.63 o 
   4   7   6      235.97      221.41      9.86 o 
   5   7   6      311.64      316.97      8.80 o 
   6   7   6       30.53       29.44      5.27 o 
   7   7   6      226.48      251.44     12.89 o 
   8   7   6        6.05        6.24      4.07 o 
   9   7   6     1102.46     1094.09     29.03 o 
  10   7   6      436.60      434.87     16.82 o 
 -10   8   6       46.13       50.91     10.04 o 
  -9   8   6      105.79      102.67      6.65 o 
  -8   8   6      417.71      421.99     12.31 o 
  -7   8   6        6.90        5.95      3.78 o 
  -6   8   6      868.72      854.43     17.56 o 
  -5   8   6        0.28        1.43      1.74 o 
  -4   8   6       30.06       30.23      2.73 o 
  -3   8   6      358.25      372.20      8.01 o 
  -2   8   6      142.65      147.60      6.20 o 
  -1   8   6       14.09       18.45      2.81 o 
   0   8   6     1761.87     1719.82     21.90 o 
   1   8   6      326.40      327.07      7.15 o 
   2   8   6      993.39      958.79     14.84 o 
   3   8   6      214.95      212.40      8.38 o 
   4   8   6      302.91      298.07      7.88 o 
   5   8   6      323.13      335.85      9.14 o 
   6   8   6       40.51       42.68      3.49 o 
   7   8   6      272.71      270.90      8.82 o 
   8   8   6      383.30      389.02     15.19 o 
   9   8   6        0.53        1.90      3.80 o 
  10   8   6      311.29      307.91     14.38 o 
 -10   9   6      215.03      225.75      9.71 o 
  -9   9   6      138.81      137.64      7.56 o 
  -8   9   6        5.79        4.34      3.06 o 
  -7   9   6     1295.90     1290.55     19.08 o 
  -6   9   6        5.61        5.80      2.15 o 
  -5   9   6     1609.56     1599.10     30.15 o 
  -4   9   6      639.16      657.07     13.61 o 
  -3   9   6      355.91      346.76      7.92 o 
  -2   9   6       41.88       38.85      2.92 o 
  -1   9   6      739.17      777.28     15.65 o 
   0   9   6       11.25        4.36      1.71 o 
   1   9   6     3868.32     3804.49     53.52 o 
   2   9   6       63.62       65.23      3.85 o 
   3   9   6     1718.57     1666.13     24.96 o 
   4   9   6      478.51      480.97      9.96 o 
   5   9   6      179.99      186.11      7.99 o 
   6   9   6       59.36       65.59      4.10 o 
   7   9   6      474.49      482.26     12.36 o 
   8   9   6        3.37        1.46      2.58 o 
   9   9   6      568.93      562.37     19.53 o 
  -9  10   6       82.20       63.80      5.86 o 
  -8  10   6      413.46      412.27     12.91 o 
  -7  10   6       91.66       97.01     13.97 o 
  -6  10   6      378.94      377.68     17.72 o 
  -5  10   6      326.00      336.01      8.33 o 
  -4  10   6        3.49        1.35      2.37 o 
  -3  10   6      166.65      160.68      5.47 o 
  -2  10   6      203.91      178.56      5.81 o 
  -1  10   6     1343.95     1247.63     17.82 o 
   0  10   6      383.64      392.06      8.38 o 
   1  10   6       26.09       28.53      3.71 o 
   2  10   6      417.93      459.82      9.68 o 
   3  10   6      738.38      701.70     14.04 o 
   4  10   6       22.59       19.15      2.76 o 
   5  10   6       55.24       49.50      3.65 o 
   6  10   6       73.02       75.46      5.17 o 
   7  10   6       86.20       80.21      5.55 o 
   8  10   6       13.44       11.67      3.24 o 
  -8  11   6        0.64       -0.97      2.91 o 
  -7  11   6      340.94      326.75     14.38 o 
  -6  11   6       57.25       58.91      4.01 o 
  -5  11   6     1158.54     1098.04     17.22 o 
  -4  11   6       34.40       41.83      3.52 o 
  -3  11   6     2116.29     2026.38     26.26 o 
  -2  11   6      359.32      351.64      8.26 o 
  -1  11   6     1432.08     1397.85     19.67 o 
   0  11   6       75.83       85.33      5.47 o 
   1  11   6      103.50      113.74      5.45 o 
   2  11   6       30.28       28.69      3.06 o 
   3  11   6      367.21      365.32     11.29 o 
   4  11   6        1.22        1.33      2.12 o 
   5  11   6     1033.78     1026.25     16.90 o 
   6  11   6      178.50      184.08      7.95 o 
   7  11   6      257.95      265.98      9.57 o 
   8  11   6      520.54      565.65     14.46 o 
  -7  12   6      281.09      299.70     11.20 o 
  -6  12   6       10.28        9.16      4.20 o 
  -5  12   6      751.84      771.15     21.64 o 
  -4  12   6       28.32       32.23      3.89 o 
  -3  12   6       13.12       21.85      5.41 o 
  -2  12   6        8.29        8.20      2.42 o 
  -1  12   6      444.52      448.59      9.69 o 
   0  12   6        7.71        6.37      4.20 o 
   1  12   6        6.12        6.97      2.40 o 
   2  12   6      236.97      245.92     10.77 o 
   3  12   6      391.55      384.62     16.29 o 
   4  12   6      181.12      178.56      6.43 o 
   5  12   6        0.18       -1.17      2.51 o 
   6  12   6        0.05        1.21      2.97 o 
   7  12   6        7.99        3.30      3.13 o 
  -6  13   6        1.92        3.51      4.34 o 
  -5  13   6      377.84      374.21     11.66 o 
  -4  13   6        2.79        3.42      2.50 o 
  -3  13   6     1770.70     1775.26     24.53 o 
  -2  13   6      197.97      206.26      6.76 o 
  -1  13   6      839.75      795.80     18.00 o 
   0  13   6      193.04      197.53      8.72 o 
   1  13   6      301.07      285.56      8.12 o 
   2  13   6        2.88        5.07      2.44 o 
   3  13   6      732.14      728.40     13.84 o 
   4  13   6       76.38       78.54      4.86 o 
   5  13   6     1365.13     1401.78     21.44 o 
  -5  14   6      128.05      117.15     11.94 o 
  -4  14   6       42.74       40.57      4.25 o 
  -3  14   6       31.37       33.68      3.49 o 
  -2  14   6        3.42        4.77      2.52 o 
  -1  14   6        2.06        4.12      3.11 o 
   0  14   6       59.47       55.07      4.19 o 
   1  14   6        8.25        6.45      2.70 o 
   2  14   6       67.06       64.48      4.49 o 
   3  14   6      260.72      250.55      8.05 o 
   4  14   6       11.19        9.82      5.97 o 
  -1  15   6      902.11      884.38     27.13 o 
   0  15   6        1.10        2.98      4.34 o 
   1  15   6      240.53      274.54     14.65 o 
 -12   1   7     1264.36     1294.00     45.58 o 
 -11   1   7        0.30       -1.35      2.00 o 
 -10   1   7       89.71      107.34      6.03 o 
  -9   1   7       75.50       77.81      3.70 o 
  -8   1   7      296.15      311.31      7.87 o 
  -7   1   7      248.91      257.10      5.84 o 
  -6   1   7     4409.19     4398.99     41.77 o 
  -5   1   7      190.34      183.74      4.65 o 
  -4   1   7     6973.28     6972.45     62.70 o 
  -3   1   7      792.19      812.89     10.71 o 
  -2   1   7      691.34      681.25      9.43 o 
  -1   1   7      436.53      452.20      7.17 o 
   0   1   7       78.22       86.94      7.98 o 
   1   1   7       42.57       45.19      2.03 o 
   2   1   7     4197.13     4199.03     31.83 o 
   3   1   7      108.57       95.21      2.60 o 
   4   1   7     3210.38     3332.64     28.78 o 
   5   1   7      917.17      952.88     14.02 o 
   6   1   7     1142.77     1183.93     19.56 o 
   7   1   7     1675.24     1687.35     26.09 o 
   8   1   7      645.63      651.72     13.62 o 
   9   1   7       68.25       73.31      4.89 o 
  10   1   7      343.01      349.23     10.07 o 
  11   1   7       81.27       91.13      5.85 o 
 -11   2   7        0.76        2.08      2.50 o 
 -10   2   7        8.34        8.62      2.11 o 
  -9   2   7      339.05      345.32      7.29 o 
  -8   2   7      969.17      924.01     12.77 o 
  -7   2   7      340.32      352.84      6.93 o 
  -6   2   7       11.74       13.18      1.85 o 
  -5   2   7       14.53       13.99      1.79 o 
  -4   2   7      574.15      593.98      8.84 o 
  -3   2   7      138.44      132.81      4.62 o 
  -2   2   7      334.61      342.95      6.10 o 
  -1   2   7      397.00      374.31      6.39 o 
   0   2   7     2370.25     2363.51     23.83 o 
   1   2   7      835.99      823.32      9.58 o 
   2   2   7        3.33        4.68      0.98 o 
   3   2   7       58.10       58.08      2.09 o 
   4   2   7      232.54      234.36      4.97 o 
   5   2   7      641.97      619.44     10.50 o 
   6   2   7      193.93      190.86      6.21 o 
   7   2   7      510.59      508.65     11.30 o 
   8   2   7       76.99       80.27     10.99 o 
   9   2   7      467.09      445.22     21.02 o 
  10   2   7        3.83        6.86      2.78 o 
  11   2   7        0.72        1.09      2.88 o 
 -11   3   7       77.06       73.75      6.79 o 
 -10   3   7     1141.01     1179.53     15.94 o 
  -9   3   7       43.55       52.00      3.16 o 
  -8   3   7     1571.98     1567.55     19.66 o 
  -7   3   7       58.54       54.00      2.93 o 
  -6   3   7     1052.88     1127.10     14.13 o 
  -5   3   7      179.61      185.35      4.19 o 
  -4   3   7     1357.48     1396.37     14.74 o 
  -3   3   7       97.22       90.64      3.12 o 
  -2   3   7     2805.98     2788.12     25.59 o 
  -1   3   7       16.71       20.99      1.69 o 
   0   3   7     1349.24     1313.80     13.73 o 
   1   3   7      388.86      428.15      5.93 o 
   2   3   7      776.34      798.14      8.24 o 
   3   3   7      772.26      726.13      8.73 o 
   4   3   7     1895.71     1950.82     20.52 o 
   5   3   7       18.84       17.41      1.83 o 
   6   3   7     1481.07     1500.10     23.47 o 
   7   3   7       77.81       75.79      4.40 o 
   8   3   7      481.21      490.96     11.49 o 
   9   3   7     1285.10     1270.01     40.96 o 
  10   3   7      377.77      366.56     10.55 o 
 -11   4   7       71.24       57.56      6.65 o 
 -10   4   7       75.75       86.19      8.41 o 
  -9   4   7     1480.98     1525.96     21.43 o 
  -8   4   7        1.75        4.20      2.18 o 
  -7   4   7      395.93      397.82      8.73 o 
  -6   4   7       48.12       53.72      2.86 o 
  -5   4   7      196.41      208.68      5.12 o 
  -4   4   7       26.00       21.17      1.90 o 
  -3   4   7      527.84      522.74      8.39 o 
  -2   4   7      183.79      174.32      4.44 o 
  -1   4   7      526.45      538.99     22.50 o 
   0   4   7       50.15       45.51      2.76 o 
   1   4   7      140.95      141.22      5.21 o 
   2   4   7       79.93       97.47      5.80 o 
   3   4   7      142.12      135.64      4.67 o 
   4   4   7       39.35       41.37      2.98 o 
   5   4   7      191.67      208.87      6.33 o 
   6   4   7       21.05       29.57      4.61 o 
   7   4   7      796.84      808.70     22.52 o 
   8   4   7      333.80      320.66     13.29 o 
   9   4   7      368.49      356.47     14.65 o 
  10   4   7       43.38       51.54      6.78 o 
 -11   5   7      260.44      268.03     10.36 o 
 -10   5   7     1495.27     1517.73     40.96 o 
  -9   5   7        0.05        3.26      2.18 o 
  -8   5   7     1921.64     1886.20     24.96 o 
  -7   5   7      489.76      486.28      9.97 o 
  -6   5   7      178.50      179.44      5.66 o 
  -5   5   7        9.89        7.22      1.92 o 
  -4   5   7       35.45       40.89      2.54 o 
  -3   5   7      503.23      490.30      8.21 o 
  -2   5   7     4012.16     3975.15     47.84 o 
  -1   5   7        2.28        2.60      3.22 o 
   0   5   7     7140.10     6936.47     72.01 o 
   1   5   7      259.95      271.07      6.29 o 
   2   5   7        6.27        6.40      1.94 o 
   3   5   7      890.95      911.85     14.17 o 
   4   5   7       47.55       59.94      4.03 o 
   5   5   7       68.60       64.39      3.69 o 
   6   5   7     1181.07     1228.98     17.95 o 
   7   5   7       22.90       20.62      4.88 o 
   8   5   7     1324.88     1314.37     32.55 o 
   9   5   7      171.40      167.11     10.58 o 
  10   5   7      387.26      441.92     17.36 o 
 -10   6   7        1.13        2.07      3.13 o 
  -9   6   7      110.56      123.93      5.43 o 
  -8   6   7       40.57       45.58      3.60 o 
  -7   6   7     1256.07     1254.14     18.59 o 
  -6   6   7       15.35       16.51      3.89 o 
  -5   6   7      961.80      951.52     14.86 o 
  -4   6   7       52.23       37.80      2.92 o 
  -3   6   7      610.44      614.37     10.92 o 
  -2   6   7      117.20      109.22      4.35 o 
  -1   6   7      327.13      314.40      7.15 o 
   0   6   7       11.65        7.71      1.80 o 
   1   6   7       75.04       90.81      3.79 o 
   2   6   7      221.57      234.38      6.42 o 
   3   6   7      334.31      307.21      7.47 o 
   4   6   7      299.15      282.72      7.25 o 
   5   6   7     1323.56     1280.81     30.33 o 
   6   6   7      233.01      242.47      8.56 o 
   7   6   7      354.39      323.91     13.56 o 
   8   6   7      101.78      105.26      8.41 o 
   9   6   7      123.25      106.89      8.68 o 
  10   6   7      305.99      303.57     14.11 o 
 -10   7   7      162.03      173.01      8.54 o 
  -9   7   7       29.01       23.93      4.20 o 
  -8   7   7      556.65      575.46     17.02 o 
  -7   7   7       42.60       51.96      3.75 o 
  -6   7   7      638.93      610.37     11.54 o 
  -5   7   7      100.98       95.46      4.58 o 
  -4   7   7      291.45      291.69      7.31 o 
  -3   7   7      218.36      212.50      6.07 o 
  -2   7   7      516.82      549.73     10.23 o 
  -1   7   7      104.08       80.82      3.79 o 
   0   7   7      876.18      835.08     13.18 o 
   1   7   7        0.51       -0.04      1.43 o 
   2   7   7      801.50      802.70     13.39 o 
   3   7   7       25.06       30.64      2.92 o 
   4   7   7       78.62       67.60      7.47 o 
   5   7   7      528.63      499.51     10.33 o 
   6   7   7      439.18      424.50      9.56 o 
   7   7   7      294.94      290.05      9.21 o 
   8   7   7      540.72      547.18     18.99 o 
   9   7   7       27.73       32.55      5.70 o 
 -10   8   7       11.58       10.93      3.76 o 
  -9   8   7       65.17       59.43      5.60 o 
  -8   8   7      208.91      211.40      6.94 o 
  -7   8   7     1487.78     1516.57     24.08 o 
  -6   8   7      150.33      141.02      6.53 o 
  -5   8   7     4042.61     3937.29     45.06 o 
  -4   8   7       63.36       67.15      3.91 o 
  -3   8   7      889.94      917.52     14.64 o 
  -2   8   7     1097.70     1043.59     15.82 o 
  -1   8   7       77.47       69.01      3.71 o 
   0   8   7      252.49      251.74      6.56 o 
   1   8   7      245.29      218.30      8.08 o 
   2   8   7      144.94      120.77      4.99 o 
   3   8   7     1266.14     1247.00     18.53 o 
   4   8   7      519.35      503.71     10.51 o 
   5   8   7     2328.15     2376.10     37.39 o 
   6   8   7      468.41      482.77     10.57 o 
   7   8   7      254.83      275.44     13.29 o 
   8   8   7      274.41      270.47     13.02 o 
   9   8   7       85.90      115.30      9.49 o 
  -9   9   7       28.42       35.68      5.01 o 
  -8   9   7       86.62       87.36      6.31 o 
  -7   9   7      255.57      272.63      7.75 o 
  -6   9   7      435.12      445.55     10.83 o 
  -5   9   7        0.46        0.93      2.02 o 
  -4   9   7     1035.22      990.36     15.81 o 
  -3   9   7       23.37       26.64      2.99 o 
  -2   9   7       97.28      100.27      4.63 o 
  -1   9   7       10.88       13.08      2.24 o 
   0   9   7       23.40       30.91      2.79 o 
   1   9   7        0.76        1.62      2.58 o 
   2   9   7      471.14      454.14      9.88 o 
   3   9   7        4.00        4.37      2.35 o 
   4   9   7      524.22      531.81     11.08 o 
   5   9   7       63.58       67.17      4.23 o 
   6   9   7        2.46        6.21      2.57 o 
   7   9   7      263.66      269.83      9.39 o 
   8   9   7       10.43       12.75      4.88 o 
  -8  10   7        3.69        5.18      3.58 o 
  -7  10   7      617.19      656.93     15.38 o 
  -6  10   7        0.34        3.89      2.38 o 
  -5  10   7      851.44      869.60     20.11 o 
  -4  10   7       78.22       72.15      4.26 o 
  -3  10   7     1347.50     1345.28     22.12 o 
  -2  10   7        3.13        1.41      1.99 o 
  -1  10   7      633.53      630.89     11.61 o 
   0  10   7       34.01       33.47      4.17 o 
   1  10   7       89.47       93.72      5.99 o 
   2  10   7      242.88      230.35      7.15 o 
   3  10   7      604.77      567.31     11.56 o 
   4  10   7      289.90      287.26     10.03 o 
   5  10   7      805.51      767.00     14.15 o 
   6  10   7      549.86      577.65     12.24 o 
   7  10   7      593.70      597.60     14.77 o 
  -7  11   7        0.22        6.38      3.31 o 
  -6  11   7      126.69      137.62      5.95 o 
  -5  11   7        7.96       11.01      2.79 o 
  -4  11   7      560.52      547.22     11.38 o 
  -3  11   7       66.05       62.58      4.00 o 
  -2  11   7       47.37       39.65      4.59 o 
  -1  11   7       48.64       42.55      3.49 o 
   0  11   7      149.49      138.48     16.28 o 
   1  11   7        0.33        0.70      2.19 o 
   2  11   7      224.78      208.75      7.96 o 
   3  11   7       18.08       14.11      2.75 o 
   4  11   7       58.22       56.30      4.16 o 
   5  11   7      149.15      154.85      8.33 o 
   6  11   7       61.41       61.95      4.54 o 
  -6  12   7       53.02       54.21      4.37 o 
  -5  12   7      410.44      402.32      9.98 o 
  -4  12   7      139.57      130.53      5.75 o 
  -3  12   7      655.24      624.85     13.79 o 
  -2  12   7      213.54      209.85      9.24 o 
  -1  12   7      757.89      752.17     17.61 o 
   0  12   7      232.58      232.54     20.35 o 
   1  12   7      710.05      719.11     13.76 o 
   2  12   7      382.31      362.95      9.40 o 
   3  12   7      256.65      266.76      8.13 o 
   4  12   7      112.13      122.67      5.70 o 
   5  12   7      166.20      165.84      6.89 o 
  -5  13   7        6.26        7.09      2.85 o 
  -4  13   7        2.29        5.34      2.69 o 
  -3  13   7      396.21      377.01      9.67 o 
  -2  13   7       10.69        7.84      2.66 o 
  -1  13   7       67.76       70.92      5.86 o 
   0  13   7       41.72       34.31      6.10 o 
   1  13   7       14.01       13.27      3.05 o 
   2  13   7      110.44      105.15      5.98 o 
   3  13   7      103.30      103.51      5.48 o 
   4  13   7        2.05       -0.92      2.53 o 
  -2  14   7      173.90      192.92      9.25 o 
  -1  14   7      861.42      876.02     22.38 o 
   0  14   7      144.28      145.40      6.32 o 
   1  14   7      426.65      417.77     10.60 o 
 -11   0   8       25.26       26.18      4.36 o 
 -10   0   8     1392.64     1437.95     26.30 o 
  -9   0   8      510.77      508.18     13.28 o 
  -8   0   8     1982.51     1978.71     31.92 o 
  -7   0   8      397.66      377.76     10.61 o 
  -6   0   8      836.11      849.12     17.07 o 
  -5   0   8      707.10      689.96     14.60 o 
  -4   0   8     1504.44     1503.92     24.77 o 
  -3   0   8      264.45      255.55      7.92 o 
  -2   0   8      888.37      939.74     19.67 o 
  -1   0   8      979.94     1011.16     18.15 o 
   0   0   8     4328.32     4385.17     58.64 o 
   1   0   8      114.18      117.15      4.20 o 
   2   0   8      999.48     1024.28     14.66 o 
   3   0   8      162.00      173.18      7.14 o 
   4   0   8      818.69      811.81     15.91 o 
   5   0   8     1359.05     1371.07     31.47 o 
   6   0   8     1696.84     1727.53     37.71 o 
   7   0   8        7.03        7.87      3.80 o 
   8   0   8     1165.57     1181.17     29.30 o 
   9   0   8       73.99       88.98      7.60 o 
  10   0   8      131.48      137.81      9.77 o 
 -11   1   8      100.42       98.72      5.87 o 
 -10   1   8        3.59        0.83      2.06 o 
  -9   1   8       17.50       19.15      2.59 o 
  -8   1   8      245.04      234.23      6.08 o 
  -7   1   8      460.63      462.46      8.44 o 
  -6   1   8       49.82       62.93      3.25 o 
  -5   1   8      110.10      117.02      4.06 o 
  -4   1   8      273.48      292.32      6.10 o 
  -3   1   8      205.57      207.19      5.04 o 
  -2   1   8      529.99      505.14      8.21 o 
  -1   1   8        4.04        2.82      1.42 o 
   0   1   8        8.71        9.37      2.04 o 
   1   1   8      399.49      405.03      5.64 o 
   2   1   8      460.55      476.45      6.20 o 
   3   1   8      317.69      330.03      5.02 o 
   4   1   8       40.47       45.00      2.72 o 
   5   1   8       29.54       40.69      5.63 o 
   6   1   8      421.91      422.79     10.35 o 
   7   1   8       35.84       48.65      4.01 o 
   8   1   8       90.19       87.87      5.08 o 
   9   1   8       60.00       64.95      4.70 o 
  10   1   8       16.94       21.11      3.63 o 
 -11   2   8        9.55        8.89      2.47 o 
 -10   2   8     1142.60     1213.20     16.59 o 
  -9   2   8        7.12        7.37      2.23 o 
  -8   2   8      690.22      726.31     11.43 o 
  -7   2   8        0.74        0.33      1.72 o 
  -6   2   8     1687.47     1698.69     19.67 o 
  -5   2   8       55.12       55.84      2.90 o 
  -4   2   8      827.84      857.26     11.81 o 
  -3   2   8        0.94        2.74      2.16 o 
  -2   2   8      311.00      317.86      6.28 o 
  -1   2   8        9.14       10.58      2.94 o 
   0   2   8      511.07      494.30      7.96 o 
   1   2   8     1432.20     1402.74     14.26 o 
   2   2   8      941.42      943.66      9.79 o 
   3   2   8      927.89      923.71     10.71 o 
   4   2   8     1970.46     1937.31     20.84 o 
   5   2   8      262.27      246.65      6.51 o 
   6   2   8     1982.92     1987.99     30.01 o 
   7   2   8      356.94      334.60      9.20 o 
   8   2   8      745.12      738.14     15.14 o 
   9   2   8      286.28      266.95      8.63 o 
  10   2   8      118.75      125.47      9.22 o 
 -10   3   8        1.37        2.58      2.50 o 
  -9   3   8        2.11        3.45      2.32 o 
  -8   3   8      113.07      116.63      6.34 o 
  -7   3   8      952.05      982.53     15.65 o 
  -6   3   8       24.45       19.93      2.63 o 
  -5   3   8      685.27      673.54     11.89 o 
  -4   3   8       42.24       44.52      3.15 o 
  -3   3   8      198.27      190.62      5.72 o 
  -2   3   8      612.10      613.62     11.38 o 
  -1   3   8       69.05       76.08      3.65 o 
   0   3   8       12.75       16.71      2.21 o 
   1   3   8     1516.59     1506.92     30.71 o 
   2   3   8      666.52      633.98     13.00 o 
   3   3   8      171.22      183.76      5.65 o 
   4   3   8      134.52      157.00      5.34 o 
   5   3   8      530.40      550.94     13.33 o 
   6   3   8      927.43      958.71     25.50 o 
   7   3   8       14.29        8.95      4.07 o 
   8   3   8      222.96      203.73     10.85 o 
   9   3   8        8.51       11.67      4.61 o 
 -10   4   8      581.58      595.09     12.26 o 
  -9   4   8       30.88       26.96      3.35 o 
  -8   4   8     2755.23     2818.07     34.70 o 
  -7   4   8       16.15       15.02      2.85 o 
  -6   4   8     1043.70     1059.92     16.48 o 
  -5   4   8      489.64      476.61     13.12 o 
  -4   4   8      895.34      896.19     14.19 o 
  -3   4   8       18.46       20.32      2.44 o 
  -2   4   8      926.60      988.91     13.24 o 
  -1   4   8      114.09      107.37      3.74 o 
   0   4   8      177.93      191.31      5.55 o 
   1   4   8       35.82       32.04      3.38 o 
   2   4   8     2369.07     2377.56     29.25 o 
   3   4   8     1152.49     1139.60     16.92 o 
   4   4   8     2534.66     2501.91     30.71 o 
   5   4   8      243.48      253.20      6.92 o 
   6   4   8      397.78      394.99     15.19 o 
   7   4   8       41.96       45.85      5.97 o 
   8   4   8       62.39       56.43      6.78 o 
   9   4   8       22.85       28.48      5.70 o 
 -10   5   8       19.85       23.34      4.36 o 
  -9   5   8      711.99      733.46     15.43 o 
  -8   5   8        3.08        5.64      2.46 o 
  -7   5   8      228.44      248.16      8.36 o 
  -6   5   8      211.28      204.00      6.58 o 
  -5   5   8       28.97       34.70      5.56 o 
  -4   5   8      136.62      142.44      5.21 o 
  -3   5   8      429.47      412.68     14.63 o 
  -2   5   8        9.34       11.15      1.78 o 
  -1   5   8     1021.95     1035.74     22.20 o 
   0   5   8       32.79       31.77      2.77 o 
   1   5   8      472.41      492.09      9.45 o 
   2   5   8       74.38       68.09      3.81 o 
   3   5   8      928.42      881.72     14.37 o 
   4   5   8       46.56       42.52      3.43 o 
   5   5   8       77.37       78.20      4.32 o 
   6   5   8      139.30      157.47      7.56 o 
   7   5   8       66.67       56.70      6.51 o 
   8   5   8       50.64       50.19      6.78 o 
   9   5   8       56.30       62.94      7.32 o 
  -9   6   8       30.58       26.15      4.32 o 
  -8   6   8      602.73      609.11     12.23 o 
  -7   6   8      256.05      248.91      8.67 o 
  -6   6   8     1585.76     1626.44     22.71 o 
  -5   6   8        4.95        5.08      3.05 o 
  -4   6   8       87.64       94.77      4.75 o 
  -3   6   8      315.63      319.41      7.86 o 
  -2   6   8       99.92       93.98      4.89 o 
  -1   6   8       40.62       38.02      3.04 o 
   0   6   8      113.43      112.02      4.49 o 
   1   6   8       62.69       58.99      4.61 o 
   2   6   8     1091.56     1036.30     16.24 o 
   3   6   8      294.97      276.67      7.46 o 
   4   6   8      889.24      894.95     14.92 o 
   5   6   8      553.31      544.76     17.97 o 
   6   6   8      649.88      622.54     13.93 o 
   7   6   8      559.04      562.91     19.26 o 
   8   6   8      300.56      274.81     13.29 o 
  -9   7   8      516.76      544.23     11.87 o 
  -8   7   8       43.94       41.76      3.85 o 
  -7   7   8      114.12      119.56      5.47 o 
  -6   7   8        4.78        6.58      2.33 o 
  -5   7   8      108.68      130.80      7.88 o 
  -4   7   8       52.61       60.15      5.67 o 
  -3   7   8      557.11      554.83     10.86 o 
  -2   7   8      125.23      121.86      5.55 o 
  -1   7   8      828.91      822.84     13.63 o 
   0   7   8      200.56      183.90      5.75 o 
   1   7   8      484.54      454.00     12.38 o 
   2   7   8      800.69      773.13     13.56 o 
   3   7   8      378.79      376.07      8.99 o 
   4   7   8      126.52      130.63      6.24 o 
   5   7   8      599.04      574.64     12.33 o 
   6   7   8       13.69        9.35      2.73 o 
   7   7   8      409.06      390.92     16.01 o 
   8   7   8      209.20      212.96     11.94 o 
  -8   8   8      209.98      230.63      9.57 o 
  -7   8   8        2.20        5.33      2.47 o 
  -6   8   8      457.91      470.07     15.20 o 
  -5   8   8      188.97      169.29      6.25 o 
  -4   8   8      925.01      944.76     15.69 o 
  -3   8   8      132.61      124.99      5.25 o 
  -2   8   8      125.28      114.23      5.82 o 
  -1   8   8      486.60      456.58      9.72 o 
   0   8   8      158.14      151.36      5.48 o 
   1   8   8      168.95      152.48      7.17 o 
   2   8   8      292.71      277.96      7.73 o 
   3   8   8       13.73       15.49      2.79 o 
   4   8   8      453.73      447.74     10.26 o 
   5   8   8        0.39       -1.89      2.22 o 
   6   8   8      151.71      153.88      6.16 o 
   7   8   8        6.82        1.63      4.34 o 
  -8   9   8       15.31       15.42      3.10 o 
  -7   9   8      140.04      137.67      9.11 o 
  -6   9   8       72.48       64.95      5.34 o 
  -5   9   8      535.24      511.17     11.56 o 
  -4   9   8       29.92       30.01      3.29 o 
  -3   9   8     1427.85     1457.29     21.10 o 
  -2   9   8       29.82       21.83      2.89 o 
  -1   9   8      955.39      921.04     19.64 o 
   0   9   8       71.88       75.62     10.99 o 
   1   9   8      345.89      326.70     14.51 o 
   2   9   8      132.15      146.95      6.00 o 
   3   9   8     1091.89     1078.70     18.21 o 
   4   9   8        3.83        7.15      2.69 o 
   5   9   8      355.64      357.09     10.25 o 
   6   9   8       68.74       59.04      4.45 o 
   7   9   8      249.90      263.65     12.34 o 
  -7  10   8       18.25       24.26      3.41 o 
  -6  10   8        3.71        1.56      2.47 o 
  -5  10   8      280.74      281.26     13.67 o 
  -4  10   8       32.46       40.39      3.68 o 
  -3  10   8       66.61       56.41      4.07 o 
  -2  10   8      134.84      134.89      9.29 o 
  -1  10   8       69.97       69.30      4.83 o 
   0  10   8      360.78      362.24     11.53 o 
   1  10   8      517.19      480.16     14.90 o 
   2  10   8        6.99        5.50      2.56 o 
   3  10   8      166.20      144.67     11.87 o 
   4  10   8        0.81        2.43      2.59 o 
   5  10   8        0.32       -0.03      2.63 o 
   6  10   8      329.61      331.63      9.34 o 
  -6  11   8       25.35       26.59      3.54 o 
  -5  11   8      356.61      355.32      9.47 o 
  -4  11   8       35.77       25.81      3.23 o 
  -3  11   8      242.55      247.17      7.70 o 
  -2  11   8       38.41       43.70      3.81 o 
  -1  11   8      252.59      246.54      9.71 o 
   0  11   8       27.44       22.65      4.10 o 
   1  11   8      895.05      877.74     15.85 o 
   2  11   8       63.66       55.14      4.29 o 
   3  11   8      516.40      520.60     11.78 o 
   4  11   8      411.22      377.55     13.66 o 
   5  11   8      516.81      512.78     11.93 o 
  -4  12   8       20.53       14.37      3.05 o 
  -3  12   8        0.03       -2.21      2.23 o 
  -2  12   8      127.34      126.51      5.65 o 
  -1  12   8        0.94       -1.65      2.96 o 
   0  12   8       59.95       67.73     11.12 o 
   1  12   8        0.11       -0.66      2.44 o 
   2  12   8       69.99       73.22      5.02 o 
   3  12   8        5.81        6.54      2.89 o 
  -1  13   8      486.57      488.25     14.59 o 
   0  13   8        5.08        3.83      2.95 o 
 -10   1   9      478.33      511.04     10.13 o 
  -9   1   9        0.62        2.54      2.23 o 
  -8   1   9      976.25      993.27     14.40 o 
  -7   1   9       25.27       23.15      2.62 o 
  -6   1   9      881.13      888.47     15.90 o 
  -5   1   9      278.96      275.44      6.43 o 
  -4   1   9      140.48      137.43      5.68 o 
  -3   1   9      499.38      503.38      8.81 o 
  -2   1   9     1373.63     1359.28     16.56 o 
  -1   1   9        2.80        2.78      1.66 o 
   0   1   9     2301.08     2311.93     24.73 o 
   1   1   9       22.84       21.27      1.75 o 
   2   1   9     2858.11     2881.14     23.84 o 
   3   1   9      984.69      977.27     11.56 o 
   4   1   9      752.76      729.13     14.70 o 
   5   1   9      573.56      593.25     11.08 o 
   6   1   9       50.30       40.36      4.01 o 
   7   1   9       75.88       68.83      8.14 o 
   8   1   9       90.88       88.98      5.37 o 
  -9   2   9        8.30        8.25      2.75 o 
  -8   2   9      421.60      429.83     10.01 o 
  -7   2   9        2.48       -0.91      2.11 o 
  -6   2   9      413.09      381.86      8.89 o 
  -5   2   9        0.77        0.96      2.03 o 
  -4   2   9      421.88      402.22      8.89 o 
  -3   2   9      284.92      284.34      7.36 o 
  -2   2   9      319.75      300.12      7.50 o 
  -1   2   9      387.57      396.23      8.59 o 
   0   2   9      322.13      328.70      7.68 o 
   1   2   9       88.99       86.71      3.53 o 
   2   2   9       10.25       10.91      1.85 o 
   3   2   9        0.15        0.70      1.90 o 
   4   2   9      168.95      166.29      7.49 o 
   5   2   9      378.48      383.60     11.12 o 
   6   2   9       55.08       80.84      7.32 o 
   7   2   9      123.70      142.15      9.22 o 
   8   2   9      254.76      249.04     12.48 o 
  -9   3   9       71.02       68.18      5.93 o 
  -8   3   9      156.78      153.03      6.07 o 
  -7   3   9       35.16       35.46      4.97 o 
  -6   3   9      233.64      235.68      8.20 o 
  -5   3   9       69.46       84.22      4.45 o 
  -4   3   9     1411.21     1423.32     20.22 o 
  -3   3   9        1.23       -0.68      1.95 o 
  -2   3   9     1479.74     1454.81     20.20 o 
  -1   3   9      112.12      102.37      4.52 o 
   0   3   9     1158.25     1186.41     17.20 o 
   1   3   9      568.29      549.98      9.00 o 
   2   3   9      770.84      784.30     13.39 o 
   3   3   9      132.03      127.22      5.18 o 
   4   3   9      841.43      842.29     20.13 o 
   5   3   9       12.06       13.70      3.58 o 
   6   3   9      388.96      398.24     15.46 o 
   7   3   9       66.72       53.71      6.78 o 
   8   3   9      186.89      161.68     10.31 o 
  -9   4   9      175.19      167.16      7.88 o 
  -8   4   9       34.56       36.01      3.72 o 
  -7   4   9       45.11       38.35      3.60 o 
  -6   4   9       93.96       95.32      4.89 o 
  -5   4   9        2.85        3.37      2.12 o 
  -4   4   9      104.75      111.20      4.96 o 
  -3   4   9      671.47      670.27     12.16 o 
  -2   4   9       69.51       68.43      3.97 o 
  -1   4   9      682.70      681.31     12.13 o 
   0   4   9      654.33      682.79     12.07 o 
   1   4   9       86.99       84.14      4.19 o 
   2   4   9       80.45       87.26      4.55 o 
   3   4   9       49.56       44.60      3.51 o 
   4   4   9       38.68       30.32      3.15 o 
   5   4   9      180.08      176.29     10.44 o 
   6   4   9       61.63       68.09      7.32 o 
   7   4   9      202.20      203.19     11.39 o 
   8   4   9      274.40      253.38     13.29 o 
  -9   5   9       40.11       36.91      3.91 o 
  -8   5   9      287.49      306.58      8.77 o 
  -7   5   9       20.62       25.33      3.17 o 
  -6   5   9       69.36       65.36      4.17 o 
  -5   5   9       63.91       66.67      4.17 o 
  -4   5   9      894.84      897.79     15.32 o 
  -3   5   9       31.60       34.51      3.18 o 
  -2   5   9      867.53      852.36     14.23 o 
  -1   5   9      540.75      547.78     10.76 o 
   0   5   9     1502.45     1454.55     20.34 o 
   1   5   9      404.35      380.42     11.27 o 
   2   5   9      399.33      371.61     12.65 o 
   3   5   9       70.83       76.67      5.09 o 
   4   5   9      279.11      300.53      8.17 o 
   5   5   9       45.80       37.92      3.50 o 
   6   5   9      812.10      773.70     18.08 o 
   7   5   9      175.82      178.23     11.39 o 
   8   5   9      123.37      130.49      9.77 o 
  -8   6   9       46.10       44.88      4.64 o 
  -7   6   9      336.45      333.87     11.36 o 
  -6   6   9      176.09      160.41      6.30 o 
  -5   6   9      200.90      203.28      7.50 o 
  -4   6   9       68.01       65.07      4.20 o 
  -3   6   9        2.47       -1.25      2.45 o 
  -2   6   9       69.56       68.55      5.42 o 
  -1   6   9      253.33      266.09      7.30 o 
   0   6   9       88.61       83.40      4.28 o 
   1   6   9     1279.67     1290.70     31.47 o 
   2   6   9      529.08      488.71     11.86 o 
   3   6   9      639.67      633.02     12.46 o 
   4   6   9     1063.39     1027.64     17.83 o 
   5   6   9       51.51       53.12      4.03 o 
   6   6   9       28.95       24.90      4.43 o 
   7   6   9       26.63       29.84      6.24 o 
  -8   7   9       59.02       61.52      6.70 o 
  -7   7   9       13.47       17.28      4.88 o 
  -6   7   9      301.00      301.40      9.53 o 
  -5   7   9      187.07      195.32      6.73 o 
  -4   7   9      443.96      455.14     12.00 o 
  -3   7   9        1.74        5.14      2.28 o 
  -2   7   9      383.94      392.62     10.50 o 
  -1   7   9      915.02      908.91     15.15 o 
   0   7   9      352.83      328.97     10.95 o 
   1   7   9      222.85      218.74      7.06 o 
   2   7   9      201.42      216.74      7.48 o 
   3   7   9      196.92      205.07     10.86 o 
   4   7   9      309.73      323.89      8.84 o 
   5   7   9       23.29       31.38      4.94 o 
   6   7   9      116.36      112.33      7.29 o 
   7   7   9      340.65      336.39     15.73 o 
  -7   8   9      689.77      719.12     14.30 o 
  -6   8   9       74.91       74.45      5.09 o 
  -5   8   9      584.89      603.23     12.49 o 
  -4   8   9       70.48       84.35      6.07 o 
  -3   8   9      180.46      163.76      6.23 o 
  -2   8   9       17.05       14.90      2.76 o 
  -1   8   9      141.74      131.72      6.30 o 
   0   8   9       63.19       68.11      5.80 o 
   1   8   9     1267.64     1206.52     19.17 o 
   2   8   9      144.35      161.48      9.00 o 
   3   8   9      835.81      863.85     15.66 o 
   4   8   9      755.38      781.43     14.74 o 
   5   8   9      176.61      173.81      6.77 o 
   6   8   9       77.49       97.74      5.40 o 
  -6   9   9      400.02      403.32     11.43 o 
  -5   9   9      131.25      136.95      6.01 o 
  -4   9   9       49.96       52.09      4.13 o 
  -3   9   9       40.59       40.21      4.04 o 
  -2   9   9        1.20        2.26      2.34 o 
  -1   9   9       46.51       39.58      5.49 o 
   0   9   9       60.65       63.78      5.70 o 
   1   9   9        4.63        1.24      2.51 o 
   2   9   9      962.60      891.96     16.10 o 
   3   9   9      133.68      131.85      6.09 o 
   4   9   9      186.77      183.37      7.03 o 
   5   9   9        9.94        9.43      3.85 o 
  -5  10   9      573.23      574.93     13.89 o 
  -4  10   9        0.35        2.43      2.49 o 
  -3  10   9      157.30      165.84      7.50 o 
  -2  10   9       88.83       83.49      4.91 o 
  -1  10   9      212.47      201.16      9.06 o 
   0  10   9       94.23       90.66      7.05 o 
   1  10   9      654.12      660.47     20.69 o 
   2  10   9      192.78      196.67      7.41 o 
   3  10   9      843.01      855.91     16.02 o 
   4  10   9       39.26       34.06      3.91 o 
  -3  11   9      229.37      225.45      9.97 o 
  -2  11   9       63.60       51.88      4.30 o 
  -1  11   9       62.00       63.85      7.46 o 
   0  11   9       63.53       57.43      5.67 o 
   1  11   9      172.34      169.70      7.05 o 
   2  11   9        1.53        1.70      2.74 o 
  -8   0  10      218.91      222.63     16.28 o 
  -7   0  10      501.75      487.78     13.47 o 
  -6   0  10      677.52      679.59     19.26 o 
  -5   0  10       27.37       37.51      6.10 o 
  -4   0  10     1988.10     1999.12     32.72 o 
  -3   0  10      729.72      715.83     24.55 o 
  -2   0  10      823.27      785.57     16.88 o 
  -1   0  10      429.12      399.38     11.20 o 
   0   0  10      122.39      113.21      4.74 o 
   1   0  10      199.84      201.82      6.20 o 
   2   0  10      691.75      678.25     12.09 o 
   3   0  10      122.16      127.36      6.39 o 
   4   0  10      956.82      913.87     33.23 o 
   5   0  10      491.13      519.24     17.36 o 
   6   0  10      580.74      566.44     18.45 o 
   7   0  10      586.55      584.62     19.53 o 
  -8   1  10        5.96        6.58      2.63 o 
  -7   1  10       19.22       19.48      3.02 o 
  -6   1  10      136.95      135.68      5.66 o 
  -5   1  10       10.86        9.82      2.47 o 
  -4   1  10        9.86        8.10      2.51 o 
  -3   1  10       13.23       10.91      2.51 o 
  -2   1  10      323.63      323.07      8.24 o 
  -1   1  10       56.08       61.78      3.97 o 
   0   1  10        8.30       11.20      2.44 o 
   1   1  10        4.29        4.35      1.85 o 
   2   1  10       53.05       52.24      3.32 o 
   3   1  10        9.73        8.23      3.19 o 
   4   1  10        4.94        7.68      3.00 o 
   5   1  10        0.01        0.61      2.86 o 
   6   1  10        0.00        0.54      3.80 o 
   7   1  10        0.06        1.36      4.34 o 
  -8   2  10       78.85       92.24      5.18 o 
  -7   2  10        9.42        7.19      2.63 o 
  -6   2  10      133.94      151.51      6.04 o 
  -5   2  10        2.05        1.25      2.22 o 
  -4   2  10     1642.37     1617.42     22.72 o 
  -3   2  10      110.88      111.27      5.14 o 
  -2   2  10     1055.31     1076.18     16.83 o 
  -1   2  10      600.58      599.82     11.57 o 
   0   2  10      811.46      806.46     13.82 o 
   1   2  10      198.69      188.27      6.15 o 
   2   2  10      615.10      621.65     11.91 o 
   3   2  10      190.92      179.61      7.99 o 
   4   2  10      660.19      648.68     15.49 o 
   5   2  10       33.61       33.97      5.70 o 
   6   2  10      274.96      299.23     13.84 o 
   7   2  10       32.94       27.13      5.97 o 
  -8   3  10      270.32      279.12      8.46 o 
  -7   3  10        5.72        2.13      3.27 o 
  -6   3  10      217.34      229.73      7.41 o 
  -5   3  10        2.51        3.60      2.28 o 
  -4   3  10       18.01       19.25      2.83 o 
  -3   3  10      214.36      227.46      7.09 o 
  -2   3  10      185.79      190.35      6.49 o 
  -1   3  10      424.98      419.08      9.53 o 
   0   3  10      619.22      634.86     12.05 o 
   1   3  10      639.00      586.56      9.80 o 
   2   3  10      292.25      293.26      8.01 o 
   3   3  10       41.78       31.78      3.39 o 
   4   3  10        4.16        3.85      3.00 o 
   5   3  10      174.83      178.58      8.26 o 
   6   3  10       44.99       43.68      6.51 o 
  -7   4  10       30.30       32.19      4.50 o 
  -6   4  10      675.28      670.76     13.59 o 
  -5   4  10      101.91       96.95      5.05 o 
  -4   4  10        5.07        4.70      2.37 o 
  -3   4  10        2.23        2.40      2.15 o 
  -2   4  10      904.80      921.68     16.47 o 
  -1   4  10       25.38       25.60      3.05 o 
   0   4  10     1433.38     1428.72     29.64 o 
   1   4  10      282.40      264.02     11.20 o 
   2   4  10      501.38      485.98     17.37 o 
   3   4  10      530.80      555.25     19.30 o 
   4   4  10       59.57       55.75      4.10 o 
   5   4  10       56.44       65.07      5.60 o 
   6   4  10      181.12      186.37     11.39 o 
  -7   5  10      159.79      146.42      9.48 o 
  -6   5  10       24.65       26.07      3.46 o 
  -5   5  10      360.02      366.56     11.99 o 
  -4   5  10       15.21       16.47      2.92 o 
  -3   5  10      136.74      155.20      6.07 o 
  -2   5  10        0.36       -0.63      2.09 o 
  -1   5  10      404.88      405.64     12.20 o 
   0   5  10        9.26        4.69      2.37 o 
   1   5  10      221.36      213.41     10.02 o 
   2   5  10       90.18      100.82      5.27 o 
   3   5  10       27.52       23.04      3.24 o 
   4   5  10       39.97       37.80      3.75 o 
   5   5  10       16.13       14.11      4.17 o 
   6   5  10       31.69       30.14      5.43 o 
  -7   6  10       85.06       97.12     11.67 o 
  -6   6  10      140.04      150.81      6.33 o 
  -5   6  10        1.74        3.70      2.57 o 
  -4   6  10        8.23        8.30      2.70 o 
  -3   6  10        4.51        7.48      2.57 o 
  -2   6  10      377.04      388.36     12.31 o 
  -1   6  10      243.42      228.11      9.02 o 
   0   6  10     1580.80     1614.71     29.43 o 
   1   6  10       66.53       57.03      4.35 o 
   2   6  10      573.11      577.01     18.16 o 
   3   6  10      224.08      225.54      7.59 o 
   4   6  10      134.06      126.10      7.02 o 
   5   6  10       14.68       16.92      4.36 o 
  -6   7  10       77.63       81.18      5.05 o 
  -5   7  10      441.56      443.21     10.80 o 
  -4   7  10      294.85      293.03      8.49 o 
  -3   7  10     1368.33     1370.18     21.00 o 
  -2   7  10      707.37      703.69     18.16 o 
  -1   7  10      413.93      428.18     15.62 o 
   0   7  10       24.11       24.58      4.34 o 
   1   7  10       30.50       33.13      4.42 o 
   2   7  10        2.81        2.21      2.61 o 
   3   7  10      300.34      275.30      8.55 o 
   4   7  10      185.02      186.24      7.08 o 
   5   7  10      603.46      586.79     27.81 o 
  -5   8  10       13.80       10.82      3.14 o 
  -4   8  10      344.35      340.37     20.10 o 
  -3   8  10        0.64       -2.28      2.28 o 
  -2   8  10       23.99       16.27      3.08 o 
  -1   8  10       80.37       78.84      6.45 o 
   0   8  10       70.47       88.75      8.14 o 
   1   8  10       94.83       86.07      5.28 o 
   2   8  10      403.54      416.14     10.58 o 
   3   8  10      159.70      163.89      6.93 o 
   4   8  10       54.45       68.95      6.19 o 
  -3   9  10      565.87      574.28     12.56 o 
  -2   9  10      382.78      392.25     11.44 o 
  -1   9  10      395.18      383.53     12.91 o 
   0   9  10      131.13      141.05     12.75 o 
   1   9  10      224.72      221.66      7.92 o 
   2   9  10       10.87       14.11      3.27 o 
  -6   1  11      517.47      550.31     11.91 o 
  -5   1  11        2.67        4.98      2.59 o 
  -4   1  11      879.51      875.10     15.38 o 
  -3   1  11        1.04        1.71      2.42 o 
  -2   1  11     1091.99     1101.38     17.68 o 
  -1   1  11      179.04      173.62      6.42 o 
   0   1  11      665.57      656.25     10.79 o 
   1   1  11      133.44      142.67     10.77 o 
   2   1  11       86.79       95.36      4.96 o 
   3   1  11       43.98       41.41      4.75 o 
   4   1  11       88.91       92.18      7.32 o 
   5   1  11       29.63       34.45      5.97 o 
  -6   2  11       38.11       40.51      3.85 o 
  -5   2  11      363.99      350.91     14.93 o 
  -4   2  11        0.27       -1.90      2.24 o 
  -3   2  11       26.57       28.49      3.49 o 
  -2   2  11      118.65      117.61      5.44 o 
  -1   2  11       90.98      100.72      6.22 o 
   0   2  11        5.24        4.98      2.16 o 
   1   2  11        4.73        9.95      2.73 o 
   2   2  11       10.35       11.49      2.83 o 
   3   2  11      117.77      125.50      7.10 o 
   4   2  11        4.87        2.98      3.39 o 
   5   2  11      198.42      206.72     11.94 o 
  -6   3  11      513.38      535.80     12.67 o 
  -5   3  11      208.86      208.52      7.34 o 
  -4   3  11      858.68      864.74     15.61 o 
  -3   3  11      121.26      129.53      5.88 o 
  -2   3  11      669.72      676.01     13.17 o 
  -1   3  11        1.56        3.09      2.44 o 
   0   3  11      482.09      492.45     10.18 o 
   1   3  11        1.69        1.80      2.41 o 
   2   3  11      156.19      169.50      6.55 o 
   3   3  11      129.86      117.01      7.10 o 
   4   3  11       64.65       70.02      6.13 o 
  -5   4  11      418.93      448.14     10.87 o 
  -4   4  11        8.13        3.53      2.57 o 
  -3   4  11        3.41        4.11      2.74 o 
  -2   4  11      116.21      115.95      5.62 o 
  -1   4  11        1.58        0.96      2.39 o 
   0   4  11      100.38       94.71      5.38 o 
   1   4  11      195.37      187.13     10.34 o 
   2   4  11       23.49       19.98      3.14 o 
   3   4  11      123.51      123.18      6.01 o 
   4   4  11        0.67        4.47      3.45 o 
  -5   5  11      236.38      229.73     11.26 o 
  -4   5  11      636.85      636.92     13.23 o 
  -3   5  11      413.07      424.75     10.49 o 
  -2   5  11      368.01      364.62      9.53 o 
  -1   5  11        9.80       13.47      3.01 o 
   0   5  11        9.24        5.40      4.34 o 
   1   5  11       15.17       16.89      3.24 o 
   2   5  11      328.24      314.02      9.22 o 
   3   5  11       12.54       13.09      3.24 o 
  -4   6  11      162.30      179.38      7.15 o 
  -3   6  11      480.78      474.29     11.28 o 
  -2   6  11       18.10       17.26      3.26 o 
  -1   6  11      171.92      168.63      6.66 o 
   0   6  11       46.68       50.98      5.67 o 
   1   6  11        9.78        7.09      2.99 o 
   2   6  11       50.90       52.74      5.20 o 
  -2   7  11      171.11      175.31      6.88 o 
  -1   7  11       11.26        9.02      3.85 o 
   0   7  11      248.75      255.45      8.55 o 
   1   7  11       17.99       18.72      4.63 o 
  -2   0  12        9.90       15.19      4.88 o 
  -1   0  12       70.91       60.77      7.32 o 
   0   0  12       31.12       34.18      6.24 o 
   1   0  12       76.57       68.91      7.32 o 
  -2   1  12        0.03       -2.47      2.47 o 
  -1   1  12        2.98        0.31      3.12 o 
   0   1  12      202.02      215.02      8.43 o 
  -2   2  12      215.54      189.63     13.84 o 
  -1   2  12        9.83       11.39      3.08 o 
   0   2  12      425.56      459.30     10.90 o 
                                                 
